# Supplementary material for: N-(4-Chloro­phen­yl)-4-(pyrimidin-2-yl)piperazine-1-carboxamide
Source: Acta Crystallogr Sect E Struct Rep Online. 2011 Sep 14;67(Pt 10):o2575. doi: 10.1107/S160053681103515X (PMC3201268; doi:10.1107/S160053681103515X)
Supplement: Supplementary file 1 [file e-67-o2575-sup1.cif]

##############################################################################
#                                                                            #
# This CIF contains the data in a paper accepted for publication in          #
# Acta Crystallographica Section E. It conforms to the requirements of       #
# Notes for Authors for Acta Crystallographica Section E, and has been       #
# peer reviewed under the auspices of the IUCr Commission on Journals.       #
#                                                                            #
# Full details of the Crystallographic Information File format               #
# are given in the paper "The Crystallographic Information File (CIF):       #
# a New Standard Archive File for Crystallography" by S. R. Hall, F. H.      #
# Allen and I. D. Brown [Acta Cryst. (1991), A47, 655-685].                  #
#                                                                            #
# The current version of the core CIF dictionary is obtainable from          #
# ftp://ftp.iucr.org/pub/cif_core.dic.                                       #
#                                                                            #
# Software is freely available for graphical display of the structure(s)     #
# in this CIF. For information consult the CIF software page                 #
# http://www.iucr.org/resources/cif/software.                                #
#                                                                            #
# This file may be used for bona fide research purposes within the           #
# scientific community so long as proper attribution is given to the journal # 
# article from which it was obtained.                                        #
#                                                                            #
##############################################################################
data_global
_audit_creation_method     'form.cif (version 2.0)'
_journal_data_validation_number     ?
_journal_date_recd_electronic     2011-08-23
_journal_date_accepted     2011-08-28
_journal_name_full     'Acta Crystallographica, Section E'
_journal_year     2011
_journal_volume     67
_journal_issue     10
_journal_page_first     o2575
_journal_page_last     o2575
_journal_paper_category     QO
_journal_coeditor_code     HB6389
_publ_contact_author_name     'Yu-Feng Li'
_publ_contact_author_address
;
Microscale Science Institute,
Weifang University,
Weifang 261061,
People's Republic of China
;
_publ_contact_author_email     'liyufeng8111@163.com'
_publ_contact_author_fax     '86-0536-8785802'
_publ_contact_author_phone     '86-0536-8785802'
_publ_section_title
;
<i>N</i>-(4-Chlorophenyl)-4-(pyrimidin-2-yl)piperazine-1-carboxamide
;
loop_
    _publ_author_name
    _publ_author_address
    'Yu-Feng Li'
;
  Microscale Science Institute,
  Department of Chemistry and Chemical Engineering,
  Weifang University,
  Weifang 261061,
  People's Republic of China
;
data_I
_audit_creation_method     SHELXL-97
_chemical_name_systematic
;
<i>N</i>-(4-Chlorophenyl)-4-(pyrimidin-2-yl)piperazine-1-carboxamide
;
_chemical_name_common     ?
_chemical_formula_moiety     'C15 H16 Cl N5 O'
_chemical_formula_sum     'C15 H16 Cl N5 O'
_chemical_formula_iupac     'C15 H16 Cl N5 O'
_chemical_formula_weight     317.78
_chemical_melting_point     ?
_symmetry_cell_setting     monoclinic
_symmetry_space_group_name_H-M     'P 21/c'
_symmetry_space_group_name_Hall     '-P 2ybc'
loop_
    _symmetry_equiv_pos_as_xyz
    'x, y, z'
    '-x, y+1/2, -z+1/2'
    '-x, -y, -z'
    'x, -y-1/2, z-1/2'
_cell_length_a     9.992(2)
_cell_length_b     9.978(2)
_cell_length_c     31.197(6)
_cell_angle_alpha     90.00
_cell_angle_beta     92.50(3)
_cell_angle_gamma     90.00
_cell_volume     3107.3(11)
_cell_formula_units_Z     8
_cell_measurement_reflns_used     3210
_cell_measurement_theta_min     3.11
_cell_measurement_theta_max     26.86
_cell_measurement_temperature     293(2)
_exptl_crystal_description     block
_exptl_crystal_colour     colorless
_exptl_crystal_size_max     0.22
_exptl_crystal_size_mid     0.21
_exptl_crystal_size_min     0.19
_exptl_crystal_density_diffrn     1.359
_exptl_crystal_density_meas     ?
_exptl_crystal_density_method     'not measured'
_exptl_crystal_F_000     1328
_exptl_absorpt_coefficient_mu     0.255
_exptl_absorpt_correction_type     none
_exptl_absorpt_process_details     ?
_exptl_absorpt_correction_T_min     ?
_exptl_absorpt_correction_T_max     ?
_exptl_special_details     ?
_diffrn_ambient_temperature     293(2)
_diffrn_radiation_type     MoK\a
_diffrn_radiation_wavelength     0.71073
_diffrn_radiation_source     'fine-focus sealed tube'
_diffrn_radiation_monochromator     graphite
_diffrn_measurement_device_type     'Bruker SMART CCD'
_diffrn_measurement_method     '\f and \w'
_diffrn_detector_area_resol_mean     ?
_diffrn_reflns_number     29790
_diffrn_reflns_av_R_equivalents     0.0698
_diffrn_reflns_av_sigmaI/netI     0.0620
_diffrn_reflns_theta_min     3.13
_diffrn_reflns_theta_max     27.48
_diffrn_reflns_theta_full     27.48
_diffrn_measured_fraction_theta_max     0.996
_diffrn_measured_fraction_theta_full     0.996
_diffrn_reflns_limit_h_min     -12
_diffrn_reflns_limit_h_max     12
_diffrn_reflns_limit_k_min     -12
_diffrn_reflns_limit_k_max     12
_diffrn_reflns_limit_l_min     -40
_diffrn_reflns_limit_l_max     40
_diffrn_standards_number     ?
_diffrn_standards_interval_count     ?
_diffrn_standards_interval_time     ?
_diffrn_standards_decay_%     ?
_refine_special_details
;
Refinement of <i>F</i>^2^ against ALL reflections. The weighted <i>R</i>-factor
<i>wR</i> and goodness of fit <i>S</i> are based on <i>F</i>^2^, conventional
<i>R</i>-factors <i>R</i> are based on <i>F</i>, with <i>F</i> set to zero for
negative <i>F</i>^2^. The threshold expression of <i>F</i>^2^ >
\s(<i>F</i>^2^) is used only for calculating <i>R</i>-factors(gt) <i>etc</i>.
and is not relevant to the choice of reflections for refinement.
<i>R</i>-factors based on <i>F</i>^2^ are statistically about twice as large
as those based on <i>F</i>, and <i>R</i>- factors based on ALL data will be
even larger.
;
_reflns_number_total     7075
_reflns_number_gt     3210
_reflns_threshold_expression     I>2\s(I)
_refine_ls_structure_factor_coef     Fsqd
_refine_ls_matrix_type     full
_refine_ls_R_factor_all     0.1384
_refine_ls_R_factor_gt     0.0584
_refine_ls_wR_factor_gt     0.1483
_refine_ls_wR_factor_ref     0.2231
_refine_ls_goodness_of_fit_ref     0.932
_refine_ls_restrained_S_all     0.932
_refine_ls_number_reflns     7075
_refine_ls_number_parameters     398
_refine_ls_number_restraints     1
_refine_ls_hydrogen_treatment     constr
_refine_ls_weighting_scheme     calc
_refine_ls_weighting_details
                 'calc w=1/[\s^2^(Fo^2^)+(0.1316P)^2^] where P=(Fo^2^+2Fc^2^)/3'
_atom_sites_solution_hydrogens     geom
_atom_sites_solution_primary     direct
_atom_sites_solution_secondary     difmap
_refine_ls_shift/su_max     0.000
_refine_ls_shift/su_mean     0.000
_refine_diff_density_max     0.313
_refine_diff_density_min     -0.350
_refine_ls_extinction_method     'SHELXL97 (Sheldrick, 2008)'
_refine_ls_extinction_coef     0.0100(14)
_refine_ls_extinction_expression
                                  'Fc^*^=kFc[1+0.001xFc^2^\l^3^/sin(2\q)]^-1/4^'
loop_
    _atom_type_symbol
    _atom_type_description
    _atom_type_scat_dispersion_real
    _atom_type_scat_dispersion_imag
    _atom_type_scat_source
    'C' 'C' 0.0033 0.0016
                         'International Tables Vol C Tables 4.2.6.8 and 6.1.1.4'
    'H' 'H' 0.0000 0.0000
                         'International Tables Vol C Tables 4.2.6.8 and 6.1.1.4'
    'N' 'N' 0.0061 0.0033
                         'International Tables Vol C Tables 4.2.6.8 and 6.1.1.4'
    'O' 'O' 0.0106 0.0060
                         'International Tables Vol C Tables 4.2.6.8 and 6.1.1.4'
    'Cl' 'Cl' 0.1484 0.1585
                         'International Tables Vol C Tables 4.2.6.8 and 6.1.1.4'
_computing_data_collection     'SMART (Bruker, 1997)'
_computing_cell_refinement     'SAINT (Bruker, 1997)'
_computing_data_reduction     'SAINT (Bruker, 1997)'
_computing_structure_solution     'SHELXS97 (Sheldrick, 2008)'
_computing_structure_refinement     'SHELXL97 (Sheldrick, 2008)'
_computing_molecular_graphics     'SHELXTL (Sheldrick, 2008)'
_computing_publication_material     'SHELXTL (Sheldrick, 2008)'
loop_
    _atom_site_type_symbol
    _atom_site_label
    _atom_site_fract_x
    _atom_site_fract_y
    _atom_site_fract_z
    _atom_site_U_iso_or_equiv
    _atom_site_adp_type
    _atom_site_calc_flag
    _atom_site_refinement_flags
    _atom_site_occupancy
    _atom_site_symmetry_multiplicity
    _atom_site_disorder_assembly
    _atom_site_disorder_group
    Cl Cl1A 0.63361(12) 0.48186(12) 0.04864(3) 0.0889(4) Uani d . 1 1 . .
    Cl Cl1B 0.29934(11) 0.41025(14) 0.44307(3) 0.0920(4) Uani d . 1 1 . .
    O O1B 0.02837(19) 0.2901(2) 0.24124(7) 0.0555(6) Uani d . 1 1 . .
    O O1A 0.51755(19) 0.1666(3) 0.23043(7) 0.0644(7) Uani d . 1 1 . .
    N N3B 0.2439(2) 0.2371(3) 0.26209(8) 0.0507(7) Uani d . 1 1 . .
    H H3BA 0.3181 0.2098 0.2521 0.061 Uiso calc R 1 1 . .
    N N5B 0.1716(2) -0.0057(3) 0.12470(8) 0.0521(7) Uani d . 1 1 . .
    C C10B 0.2507(3) 0.2866(3) 0.30407(9) 0.0454(7) Uani d . 1 1 . .
    N N4A 0.6814(2) 0.1119(3) 0.27995(9) 0.0552(7) Uani d . 1 1 . .
    C C9A 0.6367(3) 0.1683(3) 0.24220(10) 0.0507(8) Uani d . 1 1 . .
    N N3A 0.7298(2) 0.2315(3) 0.21896(8) 0.0560(7) Uani d D 1 1 . .
    H H3AA 0.8101 0.2368 0.2299 0.067 Uiso calc RD 1 1 . .
    C C9B 0.1331(3) 0.2269(3) 0.23506(9) 0.0470(7) Uani d . 1 1 . .
    N N2B 0.1097(3) -0.0434(3) 0.05334(8) 0.0589(7) Uani d . 1 1 . .
    N N4B 0.1467(2) 0.1485(3) 0.20004(8) 0.0527(7) Uani d . 1 1 . .
    N N5A 0.7610(3) 0.0069(3) 0.36110(9) 0.0636(8) Uani d . 1 1 . .
    C C15B 0.1393(3) 0.3037(3) 0.32880(10) 0.0557(8) Uani d . 1 1 . .
    H H15A 0.0539 0.2894 0.3167 0.067 Uiso calc R 1 1 . .
    C C4B 0.1935(3) -0.0696(3) 0.08677(10) 0.0500(8) Uani d . 1 1 . .
    N N2A 0.7043(3) -0.1024(3) 0.42290(9) 0.0676(8) Uani d . 1 1 . .
    C C14B 0.1551(3) 0.3419(4) 0.37141(11) 0.0608(9) Uani d . 1 1 . .
    H H14A 0.0802 0.3530 0.3877 0.073 Uiso calc R 1 1 . .
    C C6A 0.5937(3) 0.0212(4) 0.30213(11) 0.0606(9) Uani d . 1 1 . .
    H H6AA 0.6087 -0.0700 0.2927 0.073 Uiso calc R 1 1 . .
    H H6AB 0.5010 0.0441 0.2951 0.073 Uiso calc R 1 1 . .
    C C12B 0.3911(3) 0.3483(4) 0.36561(10) 0.0590(9) Uani d . 1 1 . .
    H H12A 0.4761 0.3635 0.3780 0.071 Uiso calc R 1 1 . .
    C C15A 0.6295(3) 0.2246(4) 0.14602(11) 0.0588(8) Uani d . 1 1 . .
    H H15B 0.5926 0.1411 0.1515 0.071 Uiso calc R 1 1 . .
    N N1B 0.2941(3) -0.1586(3) 0.08730(9) 0.0700(9) Uani d . 1 1 . .
    C C8B 0.2786(3) -0.0038(4) 0.15814(11) 0.0631(9) Uani d . 1 1 . .
    H H8BA 0.3438 0.0642 0.1514 0.076 Uiso calc R 1 1 . .
    H H8BB 0.3238 -0.0899 0.1589 0.076 Uiso calc R 1 1 . .
    C C11A 0.7593(3) 0.4140(4) 0.16934(11) 0.0602(9) Uani d . 1 1 . .
    H H11A 0.8095 0.4587 0.1907 0.072 Uiso calc R 1 1 . .
    C C10A 0.7036(3) 0.2897(3) 0.17782(10) 0.0517(8) Uani d . 1 1 . .
    N N1A 0.9289(3) -0.0319(3) 0.41271(10) 0.0712(9) Uani d . 1 1 . .
    C C4A 0.7992(3) -0.0428(3) 0.40047(11) 0.0575(8) Uani d . 1 1 . .
    C C6B 0.0374(3) 0.1454(4) 0.16727(10) 0.0597(9) Uani d . 1 1 . .
    H H6BA -0.0082 0.2312 0.1665 0.072 Uiso calc R 1 1 . .
    H H6BB -0.0269 0.0771 0.1745 0.072 Uiso calc R 1 1 . .
    C C13B 0.2796(3) 0.3633(4) 0.38956(10) 0.0581(8) Uani d . 1 1 . .
    C C11B 0.3761(3) 0.3107(3) 0.32327(10) 0.0542(8) Uani d . 1 1 . .
    H H11B 0.4516 0.3013 0.3072 0.065 Uiso calc R 1 1 . .
    C C14A 0.6097(3) 0.2824(4) 0.10616(11) 0.0639(9) Uani d . 1 1 . .
    H H14B 0.5594 0.2384 0.0847 0.077 Uiso calc R 1 1 . .
    C C12A 0.7404(4) 0.4714(4) 0.12927(13) 0.0668(10) Uani d . 1 1 . .
    H H12B 0.7786 0.5540 0.1234 0.080 Uiso calc R 1 1 . .
    C C8A 0.8233(3) 0.0853(4) 0.29136(12) 0.0640(10) Uani d . 1 1 . .
    H H8AA 0.8788 0.1497 0.2771 0.077 Uiso calc R 1 1 . .
    H H8AB 0.8469 -0.0036 0.2816 0.077 Uiso calc R 1 1 . .
    C C13A 0.6650(3) 0.4057(4) 0.09834(11) 0.0612(9) Uani d . 1 1 . .
    C C5A 0.6198(3) 0.0302(4) 0.34979(11) 0.0652(10) Uani d . 1 1 . .
    H H5AA 0.5941 0.1182 0.3597 0.078 Uiso calc R 1 1 . .
    H H5AB 0.5658 -0.0359 0.3639 0.078 Uiso calc R 1 1 . .
    C C7B 0.2247(3) 0.0249(4) 0.20118(10) 0.0588(9) Uani d . 1 1 . .
    H H7BA 0.1684 -0.0490 0.2096 0.071 Uiso calc R 1 1 . .
    H H7BB 0.2983 0.0331 0.2223 0.071 Uiso calc R 1 1 . .
    C C7A 0.8498(3) 0.0948(4) 0.33886(12) 0.0634(9) Uani d . 1 1 . .
    H H7AA 0.9420 0.0703 0.3459 0.076 Uiso calc R 1 1 . .
    H H7AB 0.8366 0.1865 0.3481 0.076 Uiso calc R 1 1 . .
    C C5B 0.0904(3) 0.1158(4) 0.12395(10) 0.0599(9) Uani d . 1 1 . .
    H H5BA 0.0159 0.1053 0.1032 0.072 Uiso calc R 1 1 . .
    H H5BB 0.1442 0.1907 0.1149 0.072 Uiso calc R 1 1 . .
    C C2B 0.2315(4) -0.2037(5) 0.01431(12) 0.0776(12) Uani d . 1 1 . .
    H H2BB 0.2456 -0.2495 -0.0111 0.093 Uiso calc R 1 1 . .
    C C3A 0.7452(4) -0.1557(4) 0.46014(12) 0.0749(11) Uani d . 1 1 . .
    H H3AB 0.6819 -0.1974 0.4766 0.090 Uiso calc R 1 1 . .
    C C3B 0.3093(4) -0.2242(4) 0.05043(12) 0.0782(12) Uani d . 1 1 . .
    H H3BB 0.3773 -0.2877 0.0495 0.094 Uiso calc R 1 1 . .
    C C1B 0.1308(4) -0.1113(4) 0.01751(11) 0.0706(10) Uani d . 1 1 . .
    H H1BB 0.0746 -0.0952 -0.0065 0.085 Uiso calc R 1 1 . .
    C C2A 0.8744(4) -0.1528(5) 0.47566(12) 0.0827(12) Uani d . 1 1 . .
    H H2AB 0.9009 -0.1918 0.5018 0.099 Uiso calc R 1 1 . .
    C C1A 0.9632(4) -0.0888(5) 0.45040(13) 0.0818(12) Uani d . 1 1 . .
    H H1AB 1.0525 -0.0847 0.4600 0.098 Uiso calc R 1 1 . .
loop_
    _atom_site_aniso_label
    _atom_site_aniso_U_11
    _atom_site_aniso_U_22
    _atom_site_aniso_U_33
    _atom_site_aniso_U_12
    _atom_site_aniso_U_13
    _atom_site_aniso_U_23
    Cl1A 0.0949(8) 0.1019(9) 0.0713(6) 0.0216(6) 0.0196(6) 0.0231(6)
    Cl1B 0.0939(8) 0.1238(10) 0.0581(6) 0.0002(7) 0.0017(5) -0.0239(6)
    O1B 0.0418(11) 0.0642(15) 0.0604(13) 0.0035(10) 0.0026(10) -0.0023(11)
    O1A 0.0386(11) 0.0899(19) 0.0650(14) -0.0018(11) 0.0045(10) 0.0005(12)
    N3B 0.0339(11) 0.0680(19) 0.0502(14) -0.0014(12) 0.0025(11) -0.0088(13)
    N5B 0.0467(13) 0.0621(18) 0.0471(14) 0.0123(12) -0.0037(11) -0.0020(12)
    C10B 0.0389(14) 0.0457(18) 0.0517(17) -0.0001(12) 0.0028(13) 0.0005(13)
    N4A 0.0373(12) 0.0663(19) 0.0624(17) -0.0059(12) 0.0064(12) 0.0069(14)
    C9A 0.0434(16) 0.055(2) 0.0547(18) 0.0007(14) 0.0103(14) -0.0036(14)
    N3A 0.0396(12) 0.070(2) 0.0583(16) -0.0062(12) 0.0037(12) 0.0046(14)
    C9B 0.0385(14) 0.052(2) 0.0503(16) -0.0029(13) 0.0045(13) 0.0051(14)
    N2B 0.0588(15) 0.068(2) 0.0490(15) 0.0095(14) -0.0062(13) -0.0030(13)
    N4B 0.0517(14) 0.0561(18) 0.0495(14) 0.0120(12) -0.0087(12) -0.0054(12)
    N5A 0.0435(14) 0.078(2) 0.0695(19) -0.0052(13) 0.0042(13) 0.0220(15)
    C15B 0.0386(14) 0.068(2) 0.060(2) 0.0003(14) 0.0005(14) -0.0053(16)
    C4B 0.0419(15) 0.060(2) 0.0479(17) 0.0014(14) -0.0001(13) -0.0021(14)
    N2A 0.0609(17) 0.079(2) 0.0631(18) 0.0012(15) 0.0086(15) 0.0121(16)
    C14B 0.0476(17) 0.076(3) 0.059(2) 0.0061(16) 0.0079(15) -0.0070(17)
    C6A 0.0465(16) 0.062(2) 0.074(2) -0.0094(15) 0.0109(16) 0.0070(17)
    C12B 0.0430(15) 0.076(3) 0.0575(19) -0.0034(16) -0.0033(15) -0.0061(17)
    C15A 0.0574(18) 0.052(2) 0.067(2) -0.0098(16) 0.0040(17) -0.0018(16)
    N1B 0.0608(16) 0.088(2) 0.0605(17) 0.0213(16) -0.0051(14) -0.0158(16)
    C8B 0.0472(17) 0.080(3) 0.061(2) 0.0148(16) -0.0105(15) -0.0096(17)
    C11A 0.0569(18) 0.056(2) 0.068(2) -0.0057(16) 0.0055(17) -0.0028(17)
    C10A 0.0410(14) 0.054(2) 0.0603(19) 0.0014(14) 0.0073(14) -0.0001(15)
    N1A 0.0554(17) 0.084(2) 0.073(2) -0.0001(15) -0.0067(15) 0.0107(17)
    C4A 0.0529(18) 0.056(2) 0.064(2) 0.0016(16) 0.0052(16) 0.0032(16)
    C6B 0.0459(16) 0.074(3) 0.0585(19) 0.0134(16) -0.0086(15) -0.0088(17)
    C13B 0.0606(19) 0.058(2) 0.0557(19) 0.0054(16) 0.0009(16) -0.0051(15)
    C11B 0.0397(15) 0.069(2) 0.0540(18) -0.0037(14) 0.0040(14) -0.0083(15)
    C14A 0.0631(19) 0.067(3) 0.061(2) -0.0013(18) 0.0019(17) -0.0066(17)
    C12A 0.066(2) 0.058(2) 0.078(2) -0.0060(18) 0.017(2) 0.0043(19)
    C8A 0.0411(16) 0.072(3) 0.080(2) -0.0002(16) 0.0097(17) 0.0142(19)
    C13A 0.0574(18) 0.063(2) 0.064(2) 0.0114(17) 0.0162(17) 0.0040(17)
    C5A 0.0439(16) 0.082(3) 0.070(2) -0.0039(17) 0.0027(16) 0.0152(19)
    C7B 0.0584(18) 0.059(2) 0.0578(19) 0.0166(16) -0.0126(15) -0.0052(16)
    C7A 0.0417(16) 0.069(2) 0.080(2) -0.0091(16) 0.0011(16) 0.0175(19)
    C5B 0.0575(18) 0.066(2) 0.0557(19) 0.0161(17) -0.0046(15) -0.0018(16)
    C2B 0.082(2) 0.093(3) 0.057(2) 0.017(2) -0.004(2) -0.018(2)
    C3A 0.080(2) 0.090(3) 0.055(2) 0.002(2) 0.0078(19) 0.0073(19)
    C3B 0.071(2) 0.091(3) 0.072(2) 0.026(2) -0.002(2) -0.022(2)
    C1B 0.078(2) 0.079(3) 0.0531(19) 0.009(2) -0.0061(18) -0.0083(18)
    C2A 0.093(3) 0.099(4) 0.055(2) 0.012(3) -0.008(2) 0.006(2)
    C1A 0.070(2) 0.104(4) 0.070(2) 0.005(2) -0.009(2) 0.004(2)
_geom_special_details
;
All e.s.d.'s (except the e.s.d. in the dihedral angle between two l.s. planes)
are estimated using the full covariance matrix. The cell e.s.d.'s are taken
into account individually in the estimation of e.s.d.'s in distances, angles
and torsion angles; correlations between e.s.d.'s in cell parameters are only
used when they are defined by crystal symmetry. An approximate (isotropic)
treatment of cell e.s.d.'s is used for estimating e.s.d.'s involving l.s.
planes.
;
loop_
    _geom_bond_atom_site_label_1
    _geom_bond_atom_site_label_2
    _geom_bond_site_symmetry_2
    _geom_bond_distance
    _geom_bond_publ_flag
    Cl1A C13A . 1.743(4) ?
    Cl1B C13B . 1.737(3) ?
    O1B C9B . 1.244(3) ?
    O1A C9A . 1.230(4) ?
    N3B C9B . 1.366(4) ?
    N3B C10B . 1.399(4) ?
    N3B H3BA . 0.8600 ?
    N5B C4B . 1.370(4) ?
    N5B C5B . 1.458(4) ?
    N5B C8B . 1.461(4) ?
    C10B C11B . 1.385(4) ?
    C10B C15B . 1.392(4) ?
    N4A C9A . 1.363(4) ?
    N4A C6A . 1.456(4) ?
    N4A C8A . 1.471(4) ?
    C9A N3A . 1.360(4) ?
    N3A C10A . 1.422(4) ?
    N3A H3AA . 0.8600 ?
    C9B N4B . 1.356(4) ?
    N2B C1B . 1.332(4) ?
    N2B C4B . 1.334(4) ?
    N4B C7B . 1.458(4) ?
    N4B C6B . 1.463(4) ?
    N5A C4A . 1.364(4) ?
    N5A C7A . 1.446(4) ?
    N5A C5A . 1.458(4) ?
    C15B C14B . 1.385(4) ?
    C15B H15A . 0.9300 ?
    C4B N1B . 1.341(4) ?
    N2A C3A . 1.326(5) ?
    N2A C4A . 1.342(4) ?
    C14B C13B . 1.360(5) ?
    C14B H14A . 0.9300 ?
    C6A C5A . 1.501(5) ?
    C6A H6AA . 0.9700 ?
    C6A H6AB . 0.9700 ?
    C12B C11B . 1.375(4) ?
    C12B C13B . 1.377(4) ?
    C12B H12A . 0.9300 ?
    C15A C10A . 1.375(5) ?
    C15A C14A . 1.377(5) ?
    C15A H15B . 0.9300 ?
    N1B C3B . 1.338(4) ?
    C8B C7B . 1.496(5) ?
    C8B H8BA . 0.9700 ?
    C8B H8BB . 0.9700 ?
    C11A C12A . 1.380(5) ?
    C11A C10A . 1.390(5) ?
    C11A H11A . 0.9300 ?
    N1A C1A . 1.337(5) ?
    N1A C4A . 1.340(4) ?
    C6B C5B . 1.502(4) ?
    C6B H6BA . 0.9700 ?
    C6B H6BB . 0.9700 ?
    C11B H11B . 0.9300 ?
    C14A C13A . 1.375(5) ?
    C14A H14B . 0.9300 ?
    C12A C13A . 1.365(5) ?
    C12A H12B . 0.9300 ?
    C8A C7A . 1.497(5) ?
    C8A H8AA . 0.9700 ?
    C8A H8AB . 0.9700 ?
    C5A H5AA . 0.9700 ?
    C5A H5AB . 0.9700 ?
    C7B H7BA . 0.9700 ?
    C7B H7BB . 0.9700 ?
    C7A H7AA . 0.9700 ?
    C7A H7AB . 0.9700 ?
    C5B H5BA . 0.9700 ?
    C5B H5BB . 0.9700 ?
    C2B C3B . 1.356(5) ?
    C2B C1B . 1.372(5) ?
    C2B H2BB . 0.9300 ?
    C3A C2A . 1.359(5) ?
    C3A H3AB . 0.9300 ?
    C3B H3BB . 0.9300 ?
    C1B H1BB . 0.9300 ?
    C2A C1A . 1.370(6) ?
    C2A H2AB . 0.9300 ?
    C1A H1AB . 0.9300 ?
loop_
    _geom_angle_atom_site_label_1
    _geom_angle_atom_site_label_2
    _geom_angle_atom_site_label_3
    _geom_angle_site_symmetry_1
    _geom_angle_site_symmetry_3
    _geom_angle
    _geom_angle_publ_flag
    C9B N3B C10B . . 127.5(2) ?
    C9B N3B H3BA . . 116.2 ?
    C10B N3B H3BA . . 116.2 ?
    C4B N5B C5B . . 118.9(3) ?
    C4B N5B C8B . . 118.9(2) ?
    C5B N5B C8B . . 113.0(3) ?
    C11B C10B C15B . . 117.9(3) ?
    C11B C10B N3B . . 118.2(2) ?
    C15B C10B N3B . . 123.7(3) ?
    C9A N4A C6A . . 119.0(3) ?
    C9A N4A C8A . . 124.1(2) ?
    C6A N4A C8A . . 111.5(3) ?
    O1A C9A N3A . . 121.5(3) ?
    O1A C9A N4A . . 122.0(3) ?
    N3A C9A N4A . . 116.5(3) ?
    C9A N3A C10A . . 124.6(3) ?
    C9A N3A H3AA . . 117.7 ?
    C10A N3A H3AA . . 117.7 ?
    O1B C9B N4B . . 122.2(3) ?
    O1B C9B N3B . . 122.1(3) ?
    N4B C9B N3B . . 115.7(3) ?
    C1B N2B C4B . . 116.1(3) ?
    C9B N4B C7B . . 122.7(3) ?
    C9B N4B C6B . . 118.5(2) ?
    C7B N4B C6B . . 112.4(3) ?
    C4A N5A C7A . . 119.9(3) ?
    C4A N5A C5A . . 120.4(3) ?
    C7A N5A C5A . . 113.3(3) ?
    C14B C15B C10B . . 120.3(3) ?
    C14B C15B H15A . . 119.8 ?
    C10B C15B H15A . . 119.8 ?
    N2B C4B N1B . . 125.7(3) ?
    N2B C4B N5B . . 117.7(3) ?
    N1B C4B N5B . . 116.5(3) ?
    C3A N2A C4A . . 115.9(3) ?
    C13B C14B C15B . . 120.4(3) ?
    C13B C14B H14A . . 119.8 ?
    C15B C14B H14A . . 119.8 ?
    N4A C6A C5A . . 110.6(3) ?
    N4A C6A H6AA . . 109.5 ?
    C5A C6A H6AA . . 109.5 ?
    N4A C6A H6AB . . 109.5 ?
    C5A C6A H6AB . . 109.5 ?
    H6AA C6A H6AB . . 108.1 ?
    C11B C12B C13B . . 119.6(3) ?
    C11B C12B H12A . . 120.2 ?
    C13B C12B H12A . . 120.2 ?
    C10A C15A C14A . . 120.3(3) ?
    C10A C15A H15B . . 119.8 ?
    C14A C15A H15B . . 119.8 ?
    C3B N1B C4B . . 115.3(3) ?
    N5B C8B C7B . . 111.2(3) ?
    N5B C8B H8BA . . 109.4 ?
    C7B C8B H8BA . . 109.4 ?
    N5B C8B H8BB . . 109.4 ?
    C7B C8B H8BB . . 109.4 ?
    H8BA C8B H8BB . . 108.0 ?
    C12A C11A C10A . . 120.2(4) ?
    C12A C11A H11A . . 119.9 ?
    C10A C11A H11A . . 119.9 ?
    C15A C10A C11A . . 119.5(3) ?
    C15A C10A N3A . . 122.0(3) ?
    C11A C10A N3A . . 118.5(3) ?
    C1A N1A C4A . . 115.1(3) ?
    N1A C4A N2A . . 125.7(3) ?
    N1A C4A N5A . . 117.2(3) ?
    N2A C4A N5A . . 117.0(3) ?
    N4B C6B C5B . . 110.6(3) ?
    N4B C6B H6BA . . 109.5 ?
    C5B C6B H6BA . . 109.5 ?
    N4B C6B H6BB . . 109.5 ?
    C5B C6B H6BB . . 109.5 ?
    H6BA C6B H6BB . . 108.1 ?
    C14B C13B C12B . . 120.3(3) ?
    C14B C13B Cl1B . . 120.4(2) ?
    C12B C13B Cl1B . . 119.3(3) ?
    C12B C11B C10B . . 121.4(3) ?
    C12B C11B H11B . . 119.3 ?
    C10B C11B H11B . . 119.3 ?
    C13A C14A C15A . . 119.5(4) ?
    C13A C14A H14B . . 120.3 ?
    C15A C14A H14B . . 120.3 ?
    C13A C12A C11A . . 119.4(4) ?
    C13A C12A H12B . . 120.3 ?
    C11A C12A H12B . . 120.3 ?
    N4A C8A C7A . . 110.8(3) ?
    N4A C8A H8AA . . 109.5 ?
    C7A C8A H8AA . . 109.5 ?
    N4A C8A H8AB . . 109.5 ?
    C7A C8A H8AB . . 109.5 ?
    H8AA C8A H8AB . . 108.1 ?
    C12A C13A C14A . . 121.2(4) ?
    C12A C13A Cl1A . . 119.5(3) ?
    C14A C13A Cl1A . . 119.3(3) ?
    N5A C5A C6A . . 110.8(3) ?
    N5A C5A H5AA . . 109.5 ?
    C6A C5A H5AA . . 109.5 ?
    N5A C5A H5AB . . 109.5 ?
    C6A C5A H5AB . . 109.5 ?
    H5AA C5A H5AB . . 108.1 ?
    N4B C7B C8B . . 110.7(3) ?
    N4B C7B H7BA . . 109.5 ?
    C8B C7B H7BA . . 109.5 ?
    N4B C7B H7BB . . 109.5 ?
    C8B C7B H7BB . . 109.5 ?
    H7BA C7B H7BB . . 108.1 ?
    N5A C7A C8A . . 110.5(3) ?
    N5A C7A H7AA . . 109.5 ?
    C8A C7A H7AA . . 109.5 ?
    N5A C7A H7AB . . 109.5 ?
    C8A C7A H7AB . . 109.5 ?
    H7AA C7A H7AB . . 108.1 ?
    N5B C5B C6B . . 111.5(3) ?
    N5B C5B H5BA . . 109.3 ?
    C6B C5B H5BA . . 109.3 ?
    N5B C5B H5BB . . 109.3 ?
    C6B C5B H5BB . . 109.3 ?
    H5BA C5B H5BB . . 108.0 ?
    C3B C2B C1B . . 115.9(3) ?
    C3B C2B H2BB . . 122.1 ?
    C1B C2B H2BB . . 122.1 ?
    N2A C3A C2A . . 123.7(4) ?
    N2A C3A H3AB . . 118.1 ?
    C2A C3A H3AB . . 118.1 ?
    N1B C3B C2B . . 123.9(4) ?
    N1B C3B H3BB . . 118.0 ?
    C2B C3B H3BB . . 118.0 ?
    N2B C1B C2B . . 123.1(4) ?
    N2B C1B H1BB . . 118.4 ?
    C2B C1B H1BB . . 118.4 ?
    C3A C2A C1A . . 115.7(4) ?
    C3A C2A H2AB . . 122.2 ?
    C1A C2A H2AB . . 122.2 ?
    N1A C1A C2A . . 123.8(4) ?
    N1A C1A H1AB . . 118.1 ?
    C2A C1A H1AB . . 118.1 ?
loop_
    _geom_hbond_atom_site_label_D
    _geom_hbond_atom_site_label_H
    _geom_hbond_atom_site_label_A
    _geom_hbond_site_symmetry_A
    _geom_hbond_distance_DH
    _geom_hbond_distance_HA
    _geom_hbond_distance_DA
    _geom_hbond_angle_DHA
    N3B H3BA O1A . 0.86 2.18 3.030(3) 172
    N3A H3AA O1B 1_655 0.86 2.26 3.090(3) 163
