# Supplementary material for: N-(4-Chloro­phen­yl)-4-(pyrimidin-2-yl)piperazine-1-carboxamide
Source: Acta Crystallogr Sect E Struct Rep Online. 2011 Sep 14;67(Pt 10):o2575. doi: 10.1107/S160053681103515X (PMC3201268; doi:10.1107/S160053681103515X)
Supplement: Supplementary file 2 [file e-67-o2575-Isup2.hkl]

# 
# h,k,l, Fc-squared, Fo-squared, sigma(Fo-squared) and status flag 
# 
data_I
_shelx_title ' 1 in P2(1)/c' 
_shelx_refln_list_code          4 
_shelx_F_calc_maximum      312.18 
_exptl_crystal_F_000      1328.00 
_reflns_d_resolution_high  0.7701 
 
loop_ 
 _symmetry_equiv_pos_as_xyz 
 'x, y, z' 
 '-x, y+1/2, -z+1/2' 
 '-x, -y, -z' 
 'x, -y-1/2, z-1/2' 
 
_cell_length_a     9.9921 
_cell_length_b     9.9776 
_cell_length_c    31.1967 
_cell_angle_alpha  90.000 
_cell_angle_beta   92.497 
_cell_angle_gamma  90.000 
 
_shelx_F_squared_multiplier     1.000 
 
loop_ 
 _refln_index_h 
 _refln_index_k 
 _refln_index_l 
 _refln_F_squared_calc 
 _refln_F_squared_meas 
 _refln_F_squared_sigma 
 _refln_observed_status 
   2   0   0    97454.48   112199.59   8012.90 o 
   3   0   0     8304.09     7748.23     90.06 o 
   4   0   0      723.55      605.62     11.63 o 
   5   0   0      852.77      857.25     14.22 o 
   6   0   0       50.70       50.42      7.52 o 
   7   0   0      431.62      402.50     13.77 o 
   8   0   0     1380.24     1458.10     32.25 o 
   9   0   0     1237.30     1344.79     29.20 o 
  10   0   0       23.01       16.66     12.70 o 
  11   0   0       28.08       29.13     30.17 o 
  12   0   0       49.82       95.99     35.90 o 
   2   1   0    19610.41    19019.43    216.30 o 
   3   1   0      829.73      817.22     11.03 o 
   4   1   0      291.20      252.05      6.70 o 
   5   1   0      710.76      718.68     11.87 o 
   6   1   0        0.38       -0.96      4.65 o 
   7   1   0       95.91       82.97     10.59 o 
   8   1   0      556.80      606.74     16.89 o 
   9   1   0      380.53      414.77     14.80 o 
  10   1   0      211.33      231.04     16.03 o 
  11   1   0       21.30       22.53     16.47 o 
  12   1   0        5.84        3.05     10.26 o 
   0   2   0     1967.49     1519.16     24.30 o 
   1   2   0       62.47       85.20      9.49 o 
   2   2   0     1407.16     1178.34     19.96 o 
   3   2   0      164.50      162.76     10.28 o 
   4   2   0      948.52      897.26     12.71 o 
   5   2   0      594.21      591.62     11.26 o 
   6   2   0        3.67       14.01      6.90 o 
   7   2   0      780.81      807.51     19.00 o 
   8   2   0      615.67      605.34     18.11 o 
   9   2   0        9.01        6.13      7.90 o 
  10   2   0       96.99      112.55     10.75 o 
  11   2   0       46.60       63.94     11.26 o 
  12   2   0       20.12        9.65     11.42 o 
   1   3   0       60.78       60.05      9.38 o 
   2   3   0     4584.05     4158.69     42.60 o 
   3   3   0     1059.98      869.64     15.91 o 
   4   3   0     3587.66     3325.99     37.33 o 
   5   3   0     1141.01     1091.75     17.13 o 
   6   3   0      309.79      331.11     12.70 o 
   7   3   0       84.60       82.84     11.24 o 
   8   3   0       58.51       72.94      9.66 o 
   9   3   0      558.92      658.10     16.41 o 
  10   3   0      137.54      165.72     14.62 o 
  11   3   0      134.95      158.75     12.11 o 
  12   3   0        3.75        5.55      9.48 o 
   0   4   0     1050.30      894.82     39.27 o 
   1   4   0      767.93      602.85     14.77 o 
   2   4   0     1178.47     1026.47     19.72 o 
   3   4   0       37.01       22.01     10.76 o 
   4   4   0      144.20      178.77     15.29 o 
   5   4   0     2590.42     2650.81     36.75 o 
   6   4   0     1279.63     1303.72     23.77 o 
   7   4   0      371.70      376.18     16.71 o 
   8   4   0      549.72      576.91     16.10 o 
   9   4   0        2.96        6.45      8.02 o 
  10   4   0       22.53       17.88     10.23 o 
  11   4   0       27.99       35.10      9.79 o 
  12   4   0        0.20        7.29     11.81 o 
   1   5   0     3313.34     3111.62     37.90 o 
   2   5   0        0.07        1.42      8.06 o 
   3   5   0      689.98      680.11     18.73 o 
   4   5   0      127.11      115.55     20.50 o 
   5   5   0      404.55      439.37     24.01 o 
   6   5   0        9.07        8.82     12.14 o 
   7   5   0      349.69      367.12     14.63 o 
   8   5   0      493.64      532.56     15.05 o 
   9   5   0        8.69       -4.68     10.26 o 
  10   5   0       83.51       83.11     11.58 o 
  11   5   0        5.38       -0.97      8.18 o 
   0   6   0      274.88      241.64     22.39 o 
   1   6   0      384.30      373.15     17.16 o 
   2   6   0      303.27      330.90     17.43 o 
   3   6   0      183.35      183.09     17.59 o 
   4   6   0      422.80      428.10     20.87 o 
   5   6   0      199.14      214.22     19.50 o 
   6   6   0        0.02        7.80     13.86 o 
   7   6   0       92.34      112.47     12.56 o 
   8   6   0      232.45      307.27     16.58 o 
   9   6   0       92.86      116.06     14.05 o 
  10   6   0       18.24       22.84      9.29 o 
  11   6   0        4.81      -14.21     14.21 o 
   1   7   0        2.59       19.78     15.37 o 
   2   7   0      513.89      521.35     23.85 o 
   3   7   0        5.53       16.89     15.19 o 
   4   7   0      128.46      147.29     20.42 o 
   5   7   0       99.46      114.80     17.33 o 
   6   7   0       30.50       35.10     15.16 o 
   7   7   0      156.47      156.01     22.51 o 
   8   7   0        0.30        8.29     10.70 o 
   9   7   0        4.80       12.73     11.07 o 
  10   7   0       15.17        6.97     15.21 o 
   0   8   0      209.38      224.80     36.59 o 
   1   8   0        3.62       -1.41     17.01 o 
   2   8   0      132.17      161.88     22.80 o 
   3   8   0       60.94       83.14     21.23 o 
   4   8   0        2.65        7.81     15.21 o 
   5   8   0       44.53       49.79     14.38 o 
   6   8   0       10.43       33.08     16.68 o 
   7   8   0       22.32        2.52     13.90 o 
   8   8   0        1.56       13.34     15.81 o 
   9   8   0        0.01       17.06     15.10 o 
  10   8   0        0.29        4.76     15.59 o 
   1   9   0       24.67        9.72     16.19 o 
   2   9   0      364.62      453.07     27.18 o 
   3   9   0       89.50       77.81     19.35 o 
   4   9   0       51.29       40.77     17.35 o 
   5   9   0        2.92        3.09     12.65 o 
   6   9   0        0.42      -17.08     17.08 o 
   7   9   0       25.29       46.20     23.12 o 
   8   9   0       22.61       25.72     17.70 o 
   9   9   0        5.04      -10.02     18.45 o 
   0  10   0       96.37       83.76     28.06 o 
   1  10   0        2.59       -9.38     18.92 o 
   2  10   0       47.78       75.98     19.59 o 
   3  10   0       73.61       79.26     27.94 o 
   4  10   0        0.22       11.19     17.82 o 
   5  10   0        2.47        5.27     14.35 o 
   6  10   0       25.20        8.72     18.23 o 
   7  10   0        0.22        3.68     25.34 o 
   8  10   0        4.70       -9.13     38.03 o 
   1  11   0       21.50       21.34     18.15 o 
   2  11   0       33.93       73.51     43.33 o 
   3  11   0        6.04       22.61     19.36 o 
   4  11   0        0.93       -4.17     14.93 o 
   5  11   0       30.95        1.87     14.36 o 
   6  11   0        1.99       14.38     20.33 o 
   0  12   0        1.38       -4.19     23.81 o 
   1  12   0        4.14        5.40     23.20 o 
   2  12   0        4.88       19.86     22.22 o 
   3  12   0        5.95      -21.60     21.60 o 
   4  12   0        0.05      -13.92     19.45 o 
 -12   1   1       20.71       25.68     12.01 o 
 -11   1   1        1.34       -5.86     11.86 o 
 -10   1   1      245.36      270.12     15.29 o 
  -9   1   1        0.05        5.73      9.03 o 
  -8   1   1      521.14      568.14     16.19 o 
  -7   1   1      828.50      887.02     17.50 o 
  -6   1   1       87.12       93.49      8.04 o 
  -5   1   1     1680.83     1579.25     18.10 o 
  -4   1   1      244.25      193.00      9.42 o 
  -3   1   1    10703.42     9908.43     74.16 o 
  -2   1   1     1014.33      885.40     12.95 o 
   2   1   1     5406.67     4685.85     40.96 o 
   3   1   1        2.23        1.15      5.06 o 
   4   1   1       12.29        7.95      5.01 o 
   5   1   1     2262.44     2023.12     22.10 o 
   6   1   1      297.02      365.84     10.80 o 
   7   1   1     1455.59     1595.96     23.36 o 
   8   1   1       16.12       20.93      9.31 o 
   9   1   1        4.55       -9.14      9.14 o 
  10   1   1       54.86       48.58     12.54 o 
  11   1   1       21.59       26.94     14.50 o 
  12   1   1       89.89      100.48     18.30 o 
 -12   2   1       85.52      125.04     13.00 o 
 -11   2   1        1.16       -2.72      7.70 o 
 -10   2   1        0.55       11.92      8.68 o 
  -9   2   1        0.43       -2.17      6.73 o 
  -8   2   1      102.00      110.13     10.61 o 
  -7   2   1      117.82      130.12      9.37 o 
  -6   2   1      513.80      493.06     12.20 o 
  -5   2   1      324.58      287.18      8.70 o 
  -4   2   1     1054.42      904.95     15.03 o 
  -3   2   1     3735.49     3438.78     36.61 o 
  -2   2   1    16901.44    15925.42    122.30 o 
  -1   2   1      565.03      535.01     12.67 o 
   0   2   1      310.55      321.29      9.31 o 
   1   2   1     1669.57     1299.89     20.43 o 
   2   2   1       19.60       14.65      8.13 o 
   3   2   1     1440.29     1391.07     19.62 o 
   4   2   1      249.32      224.39      8.67 o 
   5   2   1      480.79      520.43     11.34 o 
   6   2   1      642.14      688.73     15.43 o 
   7   2   1      144.33      161.24     10.54 o 
   8   2   1      165.50      189.51     13.98 o 
   9   2   1       28.02       25.18      8.91 o 
  10   2   1       93.48      108.28     10.64 o 
  11   2   1       28.89       20.15      9.23 o 
  12   2   1        0.00        1.51      9.44 o 
 -12   3   1       35.73       34.33     11.99 o 
 -11   3   1        7.08        8.84      8.38 o 
 -10   3   1       49.19       47.32      9.74 o 
  -9   3   1      586.38      696.32     17.14 o 
  -8   3   1      168.34      190.82     14.98 o 
  -7   3   1      410.95      402.94     14.39 o 
  -6   3   1       59.92       60.88      7.57 o 
  -5   3   1      420.08      406.40     12.28 o 
  -4   3   1      191.13      142.32     12.63 o 
  -3   3   1     2560.06     2330.54     25.77 o 
  -2   3   1      309.06      266.55     10.76 o 
  -1   3   1    11134.21     9914.29     88.40 o 
   0   3   1    15372.68    14305.85    122.56 o 
   1   3   1     1313.60     1067.62     19.89 o 
   2   3   1     1743.47     1591.94     21.96 o 
   3   3   1      896.84      816.68     18.92 o 
   4   3   1      444.58      355.95     14.26 o 
   5   3   1        8.25        4.91      7.99 o 
   6   3   1       19.84       17.57      6.47 o 
   7   3   1       70.21       76.82     10.04 o 
   8   3   1      131.38      135.62     12.23 o 
   9   3   1       84.36       89.57      9.71 o 
  10   3   1      257.55      289.61     13.34 o 
  11   3   1        1.15       -2.57      7.75 o 
  12   3   1        2.27        4.26     12.27 o 
 -12   4   1        0.41      -10.02     11.99 o 
 -11   4   1        0.37        8.08      8.55 o 
 -10   4   1        3.79        4.10      8.00 o 
  -9   4   1       68.69       70.00     12.67 o 
  -8   4   1        3.56        3.67      7.24 o 
  -7   4   1      414.96      420.93     14.09 o 
  -6   4   1       19.39       27.30      8.68 o 
  -5   4   1      184.07      169.74     14.28 o 
  -4   4   1     1027.02      937.83     18.35 o 
  -3   4   1     3119.14     3183.14     38.37 o 
  -2   4   1     4772.07     4307.14     43.95 o 
  -1   4   1      305.37      284.99     13.75 o 
   0   4   1        0.04        3.84      7.39 o 
   1   4   1     1420.89     1190.00     19.64 o 
   2   4   1     3178.39     3097.36     36.68 o 
   3   4   1      421.64      410.52     16.25 o 
   4   4   1      190.45      239.47     17.91 o 
   5   4   1      423.63      487.79     18.72 o 
   6   4   1      134.64      142.19      9.83 o 
   7   4   1      144.78      163.95     11.03 o 
   8   4   1       17.59       17.67      8.36 o 
   9   4   1        3.37        8.32     10.01 o 
  10   4   1       13.58        5.69      8.11 o 
  11   4   1       43.65       41.33      9.76 o 
  12   4   1        4.53        2.24     11.16 o 
 -11   5   1        5.42       -1.55      8.65 o 
 -10   5   1       55.45       69.97     13.49 o 
  -9   5   1      266.23      290.78     30.26 o 
  -8   5   1       61.41       70.22     11.16 o 
  -7   5   1      581.28      588.46     17.63 o 
  -6   5   1      289.89      346.89     20.61 o 
  -5   5   1      233.56      252.54     19.32 o 
  -4   5   1      378.80      388.45     16.11 o 
  -3   5   1     2731.90     2692.79     35.53 o 
  -2   5   1       25.16       33.65     11.16 o 
  -1   5   1      904.83      819.78     19.28 o 
   0   5   1      236.25      191.02     13.20 o 
   1   5   1        0.68        0.76      8.12 o 
   2   5   1       22.15       25.72     10.20 o 
   3   5   1      110.92      113.83     15.98 o 
   4   5   1       34.21       42.88     13.29 o 
   5   5   1      472.65      479.28     24.60 o 
   6   5   1     1205.74     1173.39     29.66 o 
   7   5   1      108.43      111.29     12.12 o 
   8   5   1      104.56      118.44     10.53 o 
   9   5   1      281.55      324.14     13.86 o 
  10   5   1       18.87       24.30     11.26 o 
  11   5   1        9.64       18.80     11.34 o 
 -11   6   1        0.07      -18.54     18.54 o 
 -10   6   1        1.27       -5.98      9.23 o 
  -9   6   1       37.96       42.54      9.85 o 
  -8   6   1        5.11       -3.84      9.50 o 
  -7   6   1       65.82       73.36     17.08 o 
  -6   6   1       87.19       85.01     18.80 o 
  -5   6   1       45.79       69.71     14.77 o 
  -4   6   1       44.72       30.51     13.01 o 
  -3   6   1       45.88       48.93     16.69 o 
  -2   6   1      273.74      276.85     17.92 o 
  -1   6   1      502.44      472.43     18.65 o 
   0   6   1      956.81      952.26     22.76 o 
   1   6   1     1093.29     1062.01     26.05 o 
   2   6   1     1387.35     1365.87     27.67 o 
   3   6   1        0.03       13.07     12.04 o 
   4   6   1       14.33       21.73     15.25 o 
   5   6   1        9.79       25.58     16.25 o 
   6   6   1       45.58       43.78     18.11 o 
   7   6   1      180.14      206.60     12.34 o 
   8   6   1      130.92      149.89     11.42 o 
   9   6   1       50.42       52.59     11.22 o 
  10   6   1        0.11        5.18      9.93 o 
  11   6   1        3.95      -16.23     16.23 o 
 -10   7   1        0.67        1.34      9.51 o 
  -9   7   1        0.39        9.84      8.88 o 
  -8   7   1       15.52       17.30     12.81 o 
  -7   7   1      337.43      344.52     22.20 o 
  -6   7   1       40.21       40.31     15.24 o 
  -5   7   1        0.72       -6.40     11.79 o 
  -4   7   1       47.85       77.62     18.94 o 
  -3   7   1       20.89       17.84     14.20 o 
  -2   7   1      699.27      733.06     27.13 o 
  -1   7   1      186.95      192.65     18.63 o 
   0   7   1       38.18       26.18     15.47 o 
   1   7   1        3.84       13.21     14.69 o 
   2   7   1       41.84       21.00     15.55 o 
   3   7   1       68.29       66.72     19.34 o 
   4   7   1        7.50        4.27     13.99 o 
   5   7   1        0.61       -0.38     11.58 o 
   6   7   1        0.53        4.83     14.16 o 
   7   7   1        0.57        1.61     14.00 o 
   8   7   1      180.71      230.21     17.58 o 
   9   7   1      144.42      163.99     21.45 o 
  10   7   1       11.36        9.05     10.13 o 
 -10   8   1        4.71       16.98     16.83 o 
  -9   8   1        3.81        8.37     12.16 o 
  -8   8   1        2.86        4.97     15.00 o 
  -7   8   1        1.29      -16.40     16.40 o 
  -6   8   1      114.63      100.84     18.76 o 
  -5   8   1       31.63       28.88     13.29 o 
  -4   8   1      257.03      281.87     23.40 o 
  -3   8   1       37.78       32.94     18.13 o 
  -2   8   1      330.91      387.26     26.89 o 
  -1   8   1       18.96       34.57     17.26 o 
   0   8   1       70.25       77.41     20.80 o 
   1   8   1      105.66      130.94     22.70 o 
   2   8   1       10.90       -6.60     14.88 o 
   3   8   1      221.07      255.69     22.50 o 
   4   8   1       21.19       20.15     16.36 o 
   5   8   1        6.12       17.45     13.02 o 
   6   8   1      112.74      125.71     21.93 o 
   7   8   1       36.34       34.72     17.17 o 
   8   8   1       19.68       38.12     18.85 o 
   9   8   1       45.22       73.22     11.65 o 
  10   8   1        0.19       10.03     17.34 o 
  -9   9   1        0.00       23.97     20.72 o 
  -8   9   1       16.96       44.79     23.12 o 
  -7   9   1        0.07       16.88     16.43 o 
  -6   9   1        9.00        6.76     19.97 o 
  -5   9   1       55.35       31.10     16.35 o 
  -4   9   1        0.30       13.03     16.71 o 
  -3   9   1        1.08        2.72     12.77 o 
  -2   9   1        2.09       -7.25     15.33 o 
  -1   9   1       43.45       62.84     17.81 o 
   0   9   1        4.67       26.65     16.56 o 
   1   9   1       16.53        9.71     14.92 o 
   2   9   1        1.00       -5.10     15.37 o 
   3   9   1      150.49      155.70     20.11 o 
   4   9   1       60.07       73.53     21.67 o 
   5   9   1       31.57       18.60     15.58 o 
   6   9   1        3.55       -3.49     19.13 o 
   7   9   1        3.70       13.56     16.88 o 
   8   9   1       12.56      -17.83     26.66 o 
   9   9   1        1.23       -3.17     16.38 o 
  -8  10   1        2.53      -12.02     20.96 o 
  -7  10   1       11.30       47.56     23.69 o 
  -6  10   1       45.08       55.27     19.99 o 
  -5  10   1        1.36      -17.01     17.01 o 
  -4  10   1        5.26       -4.35     14.14 o 
  -3  10   1        0.05      -18.85     18.85 o 
  -2  10   1        1.45      -18.56     18.56 o 
  -1  10   1        8.77       -1.93     16.33 o 
   0  10   1       22.47       51.49     18.57 o 
   1  10   1        7.84        8.08     16.31 o 
   2  10   1       83.36       92.91     23.39 o 
   3  10   1        1.64        2.59     18.59 o 
   4  10   1       18.87        5.46     16.42 o 
   5  10   1       17.78       10.52     15.51 o 
   6  10   1        0.22       15.53     19.46 o 
   7  10   1        7.70      -11.62     19.55 o 
   8  10   1        8.44       38.31     20.76 o 
  -6  11   1        6.53       34.46     22.83 o 
  -5  11   1       56.27       43.69     19.94 o 
  -4  11   1        2.87       -2.82     14.48 o 
  -3  11   1       62.43       97.09     21.52 o 
  -2  11   1       12.16        8.22     17.27 o 
  -1  11   1        2.08       11.84     18.59 o 
   0  11   1       13.59       79.63     21.45 o 
   1  11   1        0.74       15.73     22.24 o 
   2  11   1       26.46       74.24     21.37 o 
   3  11   1        2.48      -22.30     22.30 o 
   4  11   1        0.03        4.98     16.82 o 
   5  11   1        2.25       17.23     18.33 o 
   6  11   1       12.14        1.14     24.17 o 
  -4  12   1        3.53       11.98     18.23 o 
  -3  12   1        0.57       -7.18     20.22 o 
  -2  12   1        8.29       31.30     20.87 o 
  -1  12   1       32.20       33.27     33.56 o 
   0  12   1        4.30      -16.61     22.46 o 
   1  12   1        2.28      -19.11     19.94 o 
   2  12   1        8.92        7.75     19.20 o 
   3  12   1        0.27       -5.43     18.74 o 
   4  12   1        3.95       -0.24     14.51 o 
 -12   0   2        7.29      -31.47     31.47 o 
 -11   0   2       71.12       57.23     30.96 o 
 -10   0   2      537.27      614.09     28.79 o 
  -9   0   2      102.21      139.20     26.31 o 
  -8   0   2      651.98      654.77     20.42 o 
  -7   0   2      428.48      403.36     16.14 o 
  -6   0   2       72.98       64.48      8.91 o 
  -5   0   2      436.66      399.38     13.88 o 
  -4   0   2     4116.38     4002.41     61.11 o 
  -3   0   2     5960.86     5489.67     53.00 o 
  -2   0   2    37299.96    40391.06    401.21 o 
   2   0   2    52041.76    63673.42   1136.06 o 
   3   0   2     2516.56     2078.95     21.35 o 
   4   0   2      800.28      843.60     14.52 o 
   5   0   2     3310.73     3120.18     34.01 o 
   6   0   2      179.36      191.40     10.12 o 
   7   0   2     1272.99     1253.89     21.39 o 
   8   0   2      652.39      689.50     24.40 o 
   9   0   2      985.96     1098.51     36.81 o 
  10   0   2       65.87       82.67     31.61 o 
  11   0   2       41.63       14.83     50.46 o 
  12   0   2       50.57       88.44     40.32 o 
 -12   1   2       19.91       24.59     14.32 o 
 -11   1   2        3.10       -1.46      8.47 o 
 -10   1   2      322.32      393.77     16.89 o 
  -9   1   2      491.46      496.48     26.69 o 
  -8   1   2       65.44       85.02     11.24 o 
  -7   1   2     1163.80     1139.83     19.14 o 
  -6   1   2      274.84      267.15      9.11 o 
  -5   1   2      136.40      127.57      7.14 o 
  -4   1   2       93.29       96.41      7.12 o 
  -3   1   2     3362.90     3009.49     25.34 o 
  -2   1   2    16150.07    15067.74    123.25 o 
  -1   1   2      700.05      546.74      5.33 o 
   1   1   2        5.87       -0.13      3.09 o 
   2   1   2       19.65       16.56      3.54 o 
   3   1   2       17.61       16.42      5.19 o 
   4   1   2     1190.03     1135.54     15.91 o 
   5   1   2       17.91       14.98      5.00 o 
   6   1   2     1172.71     1209.31     18.97 o 
   7   1   2        2.40        7.12      7.93 o 
   8   1   2       16.10       12.08      8.48 o 
   9   1   2      149.52      174.30     13.22 o 
  10   1   2      302.70      351.13     22.75 o 
  11   1   2       21.87       30.56     13.73 o 
  12   1   2        1.26       14.90     13.40 o 
 -12   2   2       62.08       74.58     13.52 o 
 -11   2   2       51.75       67.72     10.93 o 
 -10   2   2      425.06      471.05     15.81 o 
  -9   2   2       47.38       65.93     10.17 o 
  -8   2   2      970.22     1019.79     19.28 o 
  -7   2   2      314.62      321.93     12.48 o 
  -6   2   2      880.94      941.54     14.37 o 
  -5   2   2      137.52      140.62      8.60 o 
  -4   2   2     3240.49     2836.44     52.81 o 
  -3   2   2     4984.37     4540.09     47.39 o 
  -2   2   2     2713.86     2373.67     26.78 o 
  -1   2   2    24931.58    26095.71    404.88 o 
   0   2   2    20835.97    22105.63    180.03 o 
   1   2   2    10510.90     8976.77     80.73 o 
   2   2   2      220.85      179.97     15.48 o 
   3   2   2      118.03       97.12     10.97 o 
   4   2   2      973.93      988.65     13.55 o 
   5   2   2      503.19      516.12     13.57 o 
   6   2   2       67.76       80.68      7.53 o 
   7   2   2      130.36      129.29     11.66 o 
   8   2   2      134.25      136.97     11.40 o 
   9   2   2       13.92       15.91      8.51 o 
  10   2   2        3.40        0.76      7.21 o 
  11   2   2        0.00       13.24     10.43 o 
  12   2   2        1.80       -4.98     12.53 o 
 -12   3   2       92.61       99.87     18.84 o 
 -11   3   2        0.52        3.44      7.68 o 
 -10   3   2      310.13      406.75     15.14 o 
  -9   3   2       85.05      100.29     11.12 o 
  -8   3   2       42.20       45.96      9.59 o 
  -7   3   2     1103.82     1148.34     19.26 o 
  -6   3   2      167.60      190.92     10.65 o 
  -5   3   2      435.16      448.66     11.10 o 
  -4   3   2       47.71       47.10      8.59 o 
  -3   3   2     1817.83     1593.13     18.96 o 
  -2   3   2      374.95      255.90     11.25 o 
  -1   3   2     2834.61     2393.54     29.06 o 
   0   3   2      248.49      187.06     11.59 o 
   1   3   2    16217.63    14997.70    131.40 o 
   2   3   2      197.40      179.19     11.14 o 
   3   3   2      699.11      588.34     22.12 o 
   4   3   2     2460.33     2337.39     31.70 o 
   5   3   2      435.02      472.95     15.10 o 
   6   3   2      429.59      422.34     13.89 o 
   7   3   2       29.71       40.62      9.35 o 
   8   3   2      208.88      245.47     11.66 o 
   9   3   2      219.00      251.11     13.15 o 
  10   3   2        0.02       -8.24      8.24 o 
  11   3   2       29.34       30.19      9.56 o 
  12   3   2        6.09        1.55     11.86 o 
 -12   4   2        0.92       -6.02      8.88 o 
 -11   4   2        2.59        7.78      9.25 o 
 -10   4   2        1.29       11.86     11.43 o 
  -9   4   2       24.66       30.86      9.36 o 
  -8   4   2       99.40      116.55     10.69 o 
  -7   4   2      627.88      668.82     17.96 o 
  -6   4   2      901.78      949.99     26.23 o 
  -5   4   2      493.85      476.26     16.59 o 
  -4   4   2     4240.24     4317.31     43.12 o 
  -3   4   2      752.77      723.21     14.76 o 
  -2   4   2     2415.48     2222.62     27.18 o 
  -1   4   2      404.54      341.89     12.23 o 
   0   4   2     2109.25     1804.15     24.10 o 
   1   4   2     1504.96     1314.27     20.56 o 
   2   4   2     1296.11     1181.41     21.52 o 
   3   4   2      307.74      258.18     13.17 o 
   4   4   2      470.97      441.96     19.53 o 
   5   4   2        2.67       -4.52      9.93 o 
   6   4   2      632.75      641.45     19.09 o 
   7   4   2      546.36      553.41     15.13 o 
   8   4   2       43.08       42.21      8.46 o 
   9   4   2       68.55       75.47      9.46 o 
  10   4   2        1.23       10.03      9.69 o 
  11   4   2        5.35       14.18      8.56 o 
  12   4   2       12.29       17.16     12.96 o 
 -11   5   2       12.75       12.37     10.49 o 
 -10   5   2       24.49       31.66     12.30 o 
  -9   5   2       12.51       17.66      9.73 o 
  -8   5   2      214.12      224.73     11.86 o 
  -7   5   2      144.22      147.80     14.07 o 
  -6   5   2        5.52        2.16     13.03 o 
  -5   5   2       49.47       70.10     15.16 o 
  -4   5   2        3.03       -5.51      8.28 o 
  -3   5   2      634.89      609.43     17.59 o 
  -2   5   2      690.08      670.91     19.32 o 
  -1   5   2        0.86        5.88      8.62 o 
   0   5   2      844.69      777.79     18.76 o 
   1   5   2     2042.51     1853.17     28.27 o 
   2   5   2       81.46       93.07     12.20 o 
   3   5   2      348.87      408.84     18.95 o 
   4   5   2        2.99       -9.22     12.85 o 
   5   5   2       34.38       25.62     14.95 o 
   6   5   2       53.75       42.64     15.22 o 
   7   5   2       63.70       71.97     11.45 o 
   8   5   2      280.37      279.56     15.30 o 
   9   5   2      250.78      292.97     15.03 o 
  10   5   2        3.94        7.70      8.09 o 
  11   5   2        0.03        9.58     15.28 o 
 -11   6   2        0.00      -13.61     13.61 o 
 -10   6   2       10.51       12.83     10.58 o 
  -9   6   2       11.90        2.68      8.37 o 
  -8   6   2       40.91       55.51     10.47 o 
  -7   6   2        4.11       15.53     13.40 o 
  -6   6   2      129.57      159.80     21.77 o 
  -5   6   2      414.51      474.64     19.65 o 
  -4   6   2       84.46      118.20     14.02 o 
  -3   6   2      665.64      710.27     22.14 o 
  -2   6   2      605.21      664.87     24.95 o 
  -1   6   2      961.26      914.87     22.25 o 
   0   6   2       63.25       64.04     13.80 o 
   1   6   2       88.07       83.24     14.68 o 
   2   6   2      193.67      188.97     16.87 o 
   3   6   2      489.87      528.42     23.62 o 
   4   6   2       56.19       99.79     17.11 o 
   5   6   2      191.20      136.48     36.56 o 
   6   6   2       41.12       30.02     17.65 o 
   7   6   2       33.19       34.09     10.74 o 
   8   6   2       24.68       23.82     10.12 o 
   9   6   2       16.93       12.34      8.54 o 
  10   6   2       72.57       71.22     17.58 o 
  11   6   2       11.48       41.97     18.11 o 
 -10   7   2        0.41        7.53     16.85 o 
  -9   7   2        8.56       10.05      9.11 o 
  -8   7   2        9.30       11.76      9.23 o 
  -7   7   2        2.39       15.07     13.98 o 
  -6   7   2       16.07       32.54     16.09 o 
  -5   7   2       18.06       35.29     13.72 o 
  -4   7   2      572.75      622.92     22.67 o 
  -3   7   2      162.55      197.22     20.06 o 
  -2   7   2      274.35      282.48     20.16 o 
  -1   7   2      346.32      382.31     21.71 o 
   0   7   2       30.05       40.21     18.35 o 
   1   7   2      217.86      208.29     19.08 o 
   2   7   2        0.06       13.52     13.66 o 
   3   7   2        6.20       14.18     14.14 o 
   4   7   2        5.64        1.55     15.62 o 
   5   7   2        5.87       11.24     17.89 o 
   6   7   2       14.47       -8.02     13.66 o 
   7   7   2       40.17       38.70     17.71 o 
   8   7   2      154.05      155.33     26.33 o 
   9   7   2       12.15       20.34     13.33 o 
  10   7   2        0.14       12.23     15.73 o 
 -10   8   2        0.05      -24.96     24.96 o 
  -9   8   2        0.46       -4.25      9.77 o 
  -8   8   2       25.77       42.12     17.95 o 
  -7   8   2       15.30       40.26     16.83 o 
  -6   8   2        0.73        6.66     16.56 o 
  -5   8   2        0.10       -8.51     14.78 o 
  -4   8   2       24.84       25.82     13.25 o 
  -3   8   2       21.31       21.55     16.48 o 
  -2   8   2      204.38      232.86     21.96 o 
  -1   8   2       13.88       13.50     15.53 o 
   0   8   2        0.67       -5.19     15.60 o 
   1   8   2      202.71      225.78     24.61 o 
   2   8   2       12.44       19.40     19.37 o 
   3   8   2       14.33        6.18     14.37 o 
   4   8   2       71.29       96.75     20.20 o 
   5   8   2        0.01       -0.50     12.15 o 
   6   8   2      129.83      154.18     37.92 o 
   7   8   2        2.44       -2.05     13.29 o 
   8   8   2        1.05        9.21     19.62 o 
   9   8   2       18.00        5.26     10.33 o 
  10   8   2       12.04        2.04     18.38 o 
  -9   9   2        1.45       39.21     25.04 o 
  -8   9   2        0.34        5.39     17.79 o 
  -7   9   2        2.48       14.54     18.39 o 
  -6   9   2        0.73       -9.76     15.56 o 
  -5   9   2        0.45        6.17     13.71 o 
  -4   9   2        0.94        0.14     10.84 o 
  -3   9   2      114.18       94.40     18.13 o 
  -2   9   2        0.08       15.23     16.11 o 
  -1   9   2      237.98      298.72     23.95 o 
   0   9   2       54.68       67.17     20.92 o 
   1   9   2        0.18       -9.29     17.04 o 
   2   9   2        7.06        2.40     14.15 o 
   3   9   2       21.18       36.12     18.66 o 
   4   9   2       11.11       11.45     15.39 o 
   5   9   2       47.89       26.70     17.51 o 
   6   9   2       17.49        2.70     15.34 o 
   7   9   2       11.68      -17.88     19.86 o 
   8   9   2        1.16       19.02     17.91 o 
   9   9   2        0.50      -18.68     18.68 o 
  -8  10   2       20.94       44.54     33.45 o 
  -7  10   2        2.16       31.33     26.47 o 
  -6  10   2        0.44       -9.40     16.81 o 
  -5  10   2        0.30        7.28     15.62 o 
  -4  10   2       31.87       31.17     15.85 o 
  -3  10   2        0.24       14.08     16.10 o 
  -2  10   2       11.44       20.40     17.80 o 
  -1  10   2       41.07       46.65     18.53 o 
   0  10   2        3.26       22.92     21.62 o 
   1  10   2        0.80      -17.48     17.48 o 
   2  10   2        2.51       -3.55     14.98 o 
   3  10   2        4.84       13.23     17.11 o 
   4  10   2        4.93        2.37     16.56 o 
   5  10   2        4.94        7.48     15.78 o 
   6  10   2        6.97        4.45     16.82 o 
   7  10   2        2.53       25.91     19.66 o 
   8  10   2        4.13       25.54     22.16 o 
  -6  11   2        6.96       29.26     28.08 o 
  -5  11   2        0.25        2.92     15.22 o 
  -4  11   2        0.45       15.05     17.03 o 
  -3  11   2       14.33       -1.21     28.95 o 
  -2  11   2        3.00      -21.15     21.15 o 
  -1  11   2        7.83      -17.30     19.14 o 
   0  11   2       17.10       18.36     18.08 o 
   1  11   2       10.18       13.87     17.66 o 
   2  11   2        6.60       -3.86     21.00 o 
   3  11   2        1.69      -16.61     18.46 o 
   4  11   2        1.28       -8.21     17.92 o 
   5  11   2        0.92       31.49     18.47 o 
   6  11   2       12.09       19.73     25.04 o 
  -4  12   2        3.38       25.39     18.70 o 
  -3  12   2        0.18       15.77     18.47 o 
  -2  12   2        0.50       -9.41     20.25 o 
  -1  12   2       11.19       17.90     20.22 o 
   0  12   2        0.03       33.22     26.15 o 
   1  12   2        2.74      -22.16     22.16 o 
   2  12   2        0.14      -23.00     23.00 o 
   3  12   2       49.31       81.54     29.25 o 
   4  12   2       11.77      -14.15     25.82 o 
 -12   1   3      137.81      181.24     21.22 o 
 -11   1   3       49.16       74.44     13.90 o 
 -10   1   3        0.10       -4.69     10.25 o 
  -9   1   3      242.04      292.51     18.11 o 
  -8   1   3      306.85      307.68     14.79 o 
  -7   1   3       99.82      123.39     10.01 o 
  -6   1   3        2.39        0.65      3.64 o 
  -5   1   3     3313.49     3084.23     29.50 o 
  -4   1   3       37.53       24.16      5.20 o 
  -3   1   3     1645.25     1410.58     14.87 o 
  -2   1   3     7415.13     6474.68     51.11 o 
  -1   1   3        3.48        0.74      1.50 o 
   1   1   3     1467.81     1211.76     23.97 o 
   2   1   3       60.85       77.21     16.08 o 
   3   1   3     5780.02     5025.73     39.64 o 
   4   1   3     1371.86     1236.46     13.47 o 
   5   1   3     1843.83     1997.14     20.09 o 
   6   1   3     1001.40     1033.77     14.49 o 
   7   1   3        8.93       -1.37      5.98 o 
   8   1   3       62.73       87.94     11.83 o 
   9   1   3       15.03       12.15     10.52 o 
  10   1   3       75.40      105.41     14.01 o 
  11   1   3       46.15       68.94     14.79 o 
  12   1   3        7.05       -8.79     12.52 o 
 -12   2   3       16.82       19.45     10.78 o 
 -11   2   3        1.88        3.12      8.81 o 
 -10   2   3        5.08        2.61      7.77 o 
  -9   2   3      618.12      698.12     15.42 o 
  -8   2   3      630.75      652.34     18.79 o 
  -7   2   3      594.22      593.39     14.23 o 
  -6   2   3     1206.10     1253.26     16.17 o 
  -5   2   3     1213.99     1154.01     14.18 o 
  -4   2   3       39.28       23.24      5.16 o 
  -3   2   3        2.82       -3.71      3.71 o 
  -2   2   3    41753.24    46596.46    904.56 o 
  -1   2   3    48918.75    60812.45    573.54 o 
   0   2   3    89737.34   124088.80   1153.03 o 
   1   2   3    14737.76    13497.25    115.80 o 
   2   2   3      635.47      574.29     20.18 o 
   3   2   3     4305.72     3825.24     46.98 o 
   4   2   3       29.25       26.16      5.19 o 
   5   2   3     4160.54     4232.25     38.78 o 
   6   2   3      413.64      438.64     11.62 o 
   7   2   3        2.67       -6.80      6.80 o 
   8   2   3       65.63       67.13     11.79 o 
   9   2   3       12.31       12.54      9.29 o 
  10   2   3      159.51      175.94     15.16 o 
  11   2   3       30.58       25.24     11.86 o 
  12   2   3       79.20       74.28     17.95 o 
 -12   3   3        0.70        5.56      9.48 o 
 -11   3   3       78.91       91.40     12.71 o 
 -10   3   3       85.03       82.09     11.52 o 
  -9   3   3       57.54       63.21      9.27 o 
  -8   3   3     1736.58     1829.60     25.93 o 
  -7   3   3       84.57       91.69     10.76 o 
  -6   3   3      977.02     1002.68     15.95 o 
  -5   3   3     1013.97     1025.80     17.18 o 
  -4   3   3     1660.97     1755.17     26.40 o 
  -3   3   3      434.32      406.73     10.68 o 
  -2   3   3     1114.40     1009.58     14.22 o 
  -1   3   3     1488.45     1234.73     19.95 o 
   0   3   3    10108.69     9014.95     79.14 o 
   1   3   3       55.98       50.40     10.31 o 
   2   3   3      483.62      423.42     14.54 o 
   3   3   3     1021.18      944.84     21.24 o 
   4   3   3        9.30        9.25     10.44 o 
   5   3   3     1961.18     1910.68     24.43 o 
   6   3   3       56.26       55.55      7.07 o 
   7   3   3      326.79      354.86     12.71 o 
   8   3   3       50.20       36.86     11.57 o 
   9   3   3       90.36      100.22     10.56 o 
  10   3   3       19.31       28.23      9.10 o 
  11   3   3        0.03        6.88      7.91 o 
  12   3   3        5.81        6.86     16.41 o 
 -12   4   3       21.20       17.44     10.37 o 
 -11   4   3       12.70       20.37     10.31 o 
 -10   4   3       33.88       47.06     10.24 o 
  -9   4   3       33.05       34.42      9.27 o 
  -8   4   3       86.44       98.33     11.28 o 
  -7   4   3       12.66       24.48      8.62 o 
  -6   4   3        6.89       -1.91      7.10 o 
  -5   4   3       22.03       28.76     12.99 o 
  -4   4   3       99.89       85.69     11.45 o 
  -3   4   3      824.37      817.80     16.24 o 
  -2   4   3      213.27      214.20     11.79 o 
  -1   4   3     5550.60     5213.30     50.13 o 
   0   4   3     2609.97     2297.19     29.60 o 
   1   4   3       13.28       19.90      9.09 o 
   2   4   3       22.07       16.92      8.50 o 
   3   4   3      626.94      599.47     17.07 o 
   4   4   3        2.89       -1.53      9.89 o 
   5   4   3      453.50      471.61     18.62 o 
   6   4   3      110.12      109.91     13.98 o 
   7   4   3        6.41        1.43      6.51 o 
   8   4   3      835.37      923.41     18.60 o 
   9   4   3       10.37       28.31     10.40 o 
  10   4   3       52.59       77.27     10.23 o 
  11   4   3        0.93       11.14     14.72 o 
  12   4   3        2.25       14.74     16.53 o 
 -11   5   3       17.35       18.04     10.83 o 
 -10   5   3       12.26       24.04      9.63 o 
  -9   5   3      197.60      227.69     13.28 o 
  -8   5   3      107.21      101.54     10.73 o 
  -7   5   3       10.59       13.05     10.95 o 
  -6   5   3      482.56      480.50     20.50 o 
  -5   5   3      133.32      132.46     16.40 o 
  -4   5   3     2188.34     2152.78     29.39 o 
  -3   5   3      154.25      175.17     15.33 o 
  -2   5   3      119.53      101.46     11.57 o 
  -1   5   3     1351.12     1239.95     22.45 o 
   0   5   3     3466.06     3104.49     40.06 o 
   1   5   3      786.67      685.47     19.63 o 
   2   5   3     5297.90     5080.62     56.09 o 
   3   5   3      190.10      224.94     14.65 o 
   4   5   3       15.16       33.49     15.49 o 
   5   5   3       22.76       23.97     14.29 o 
   6   5   3      284.31      300.07     20.89 o 
   7   5   3       38.04       30.40      7.96 o 
   8   5   3      634.57      722.05     16.76 o 
   9   5   3        5.03       14.74      7.85 o 
  10   5   3      230.83      269.48     25.99 o 
  11   5   3       68.35       43.38     22.90 o 
 -11   6   3        0.89        3.08     11.60 o 
 -10   6   3        0.01        2.88      8.72 o 
  -9   6   3        9.47       17.49      9.46 o 
  -8   6   3       23.29       26.85     10.24 o 
  -7   6   3        5.57        0.39     11.03 o 
  -6   6   3      127.05      114.34     17.21 o 
  -5   6   3        1.55        8.52     11.62 o 
  -4   6   3      118.47      103.62     13.59 o 
  -3   6   3       32.05       21.04     11.97 o 
  -2   6   3       75.15       96.90     13.60 o 
  -1   6   3       12.21       11.41     11.76 o 
   0   6   3      157.30      178.12     16.05 o 
   1   6   3      107.36      120.28     15.15 o 
   2   6   3      177.33      188.09     20.19 o 
   3   6   3     1619.63     1680.26     33.05 o 
   4   6   3      255.05      278.30     21.61 o 
   5   6   3      341.68      330.89     27.02 o 
   6   6   3      406.81      455.34     24.97 o 
   7   6   3      407.50      431.39     14.64 o 
   8   6   3        6.75        6.59      8.86 o 
   9   6   3        0.71        8.10      8.93 o 
  10   6   3       19.94       25.24     17.48 o 
  11   6   3       10.58       21.59     16.38 o 
 -10   7   3       11.87       10.03     12.80 o 
  -9   7   3       18.46       14.73      9.84 o 
  -8   7   3        2.85        0.51      8.49 o 
  -7   7   3       19.26       28.74     15.87 o 
  -6   7   3      250.04      270.61     21.30 o 
  -5   7   3       46.19       42.23     16.11 o 
  -4   7   3       61.92       75.67     15.10 o 
  -3   7   3       51.01       54.02     17.05 o 
  -2   7   3        3.74        1.06     12.07 o 
  -1   7   3      108.89      123.80     16.92 o 
   0   7   3     1246.29     1362.17     31.43 o 
   1   7   3       14.84       28.07     17.20 o 
   2   7   3      773.13      774.31     27.17 o 
   3   7   3        0.41       11.89     18.12 o 
   4   7   3       52.18       64.76     17.98 o 
   5   7   3      253.05      290.85     35.94 o 
   6   7   3        3.00       -1.58     13.01 o 
   7   7   3       54.47       51.24     17.14 o 
   8   7   3      128.19      137.82     25.14 o 
   9   7   3       15.13        2.96     10.06 o 
  10   7   3        3.85       11.21     15.10 o 
 -10   8   3        1.17      -10.43     14.80 o 
  -9   8   3       25.72       57.06     27.56 o 
  -8   8   3       15.98       34.04     16.07 o 
  -7   8   3        0.58       11.30     15.65 o 
  -6   8   3       72.03       68.30     17.19 o 
  -5   8   3       21.67       19.00     12.46 o 
  -4   8   3        5.75       -5.08     12.25 o 
  -3   8   3      101.10       95.63     18.39 o 
  -2   8   3      225.14      233.02     26.53 o 
  -1   8   3       32.13       25.26     18.06 o 
   0   8   3      305.02      305.08     27.88 o 
   1   8   3       12.36       17.28     16.31 o 
   2   8   3       82.98       74.28     19.75 o 
   3   8   3        3.20        0.19     13.21 o 
   4   8   3        4.34       17.97     17.08 o 
   5   8   3      106.05      116.98     27.19 o 
   6   8   3        3.80        0.76     12.45 o 
   7   8   3      112.00       56.17     27.94 o 
   8   8   3       94.16      146.23     32.00 o 
   9   8   3        4.69       -3.25     14.60 o 
  10   8   3        1.98      -20.65     22.82 o 
  -9   9   3        4.11       44.59     18.63 o 
  -8   9   3        1.76       19.06     19.57 o 
  -7   9   3       36.69       67.22     18.48 o 
  -6   9   3       70.93       51.33     18.01 o 
  -5   9   3        2.40        2.50     11.34 o 
  -4   9   3        0.00        5.26     12.11 o 
  -3   9   3        0.74       -7.89     14.82 o 
  -2   9   3        3.49        4.65     13.10 o 
  -1   9   3       10.56        9.94     16.02 o 
   0   9   3       32.73       24.64     17.93 o 
   1   9   3       35.09       25.15     16.40 o 
   2   9   3        1.12       -9.77     14.90 o 
   3   9   3       10.85        0.87     13.33 o 
   4   9   3        5.22        8.02     18.39 o 
   5   9   3        1.87       10.82     22.93 o 
   6   9   3        1.12       -1.51     16.51 o 
   7   9   3        0.62       -9.94     17.31 o 
   8   9   3       15.11       29.86     21.43 o 
   9   9   3        0.39        7.45     17.89 o 
  -8  10   3        7.22       22.94     18.65 o 
  -7  10   3       16.79       24.27     17.81 o 
  -6  10   3        0.61       12.39     17.73 o 
  -5  10   3       37.90       28.89     15.45 o 
  -4  10   3       33.20       35.46     16.47 o 
  -3  10   3        6.31      -16.05     16.05 o 
  -2  10   3       19.87       20.35     17.22 o 
  -1  10   3       18.14       16.80     16.74 o 
   0  10   3       28.45       36.25     18.17 o 
   1  10   3        6.79       -8.87     15.74 o 
   2  10   3       19.21       32.47     20.31 o 
   3  10   3        4.68        3.54     17.15 o 
   4  10   3        0.21       45.14     26.58 o 
   5  10   3        9.35       15.53     17.70 o 
   6  10   3       75.32       48.36     25.98 o 
   7  10   3        1.29       13.13     20.69 o 
   8  10   3        2.45       11.96     19.22 o 
  -6  11   3        0.14      -17.70     17.70 o 
  -5  11   3       19.26       16.50     16.88 o 
  -4  11   3        2.34       38.99     17.11 o 
  -3  11   3        0.07       17.11     16.39 o 
  -2  11   3        3.66       14.43     38.48 o 
  -1  11   3       47.40       77.78     26.76 o 
   0  11   3       23.13       -7.58     24.48 o 
   1  11   3       16.30       29.77     25.83 o 
   2  11   3       18.90       26.13     19.23 o 
   3  11   3        4.04       12.94     18.16 o 
   4  11   3       20.20       24.97     24.22 o 
   5  11   3       29.89       30.69     18.72 o 
   6  11   3       13.46       31.26     22.37 o 
  -4  12   3        0.80       12.67     29.10 o 
  -3  12   3       18.65       28.91     17.98 o 
  -2  12   3        8.54       -3.98     16.89 o 
  -1  12   3       29.52      -14.60     32.29 o 
   0  12   3        1.73       43.32     24.36 o 
   1  12   3        0.26       43.41     24.74 o 
   2  12   3        0.30      -22.93     22.93 o 
   3  12   3       14.83       -0.03     16.60 o 
   4  12   3        1.80       23.32     22.26 o 
 -12   0   4        9.35       59.30     28.87 o 
 -11   0   4       22.98       11.83     34.20 o 
 -10   0   4      172.65      161.31     23.42 o 
  -9   0   4      472.20      560.07     21.61 o 
  -8   0   4       25.69       33.72     12.51 o 
  -7   0   4      461.67      397.49     15.65 o 
  -6   0   4        3.82        5.09      7.31 o 
  -5   0   4      947.21      847.10     19.40 o 
  -4   0   4     2034.55     2019.52     21.59 o 
  -3   0   4     3164.01     2894.89     25.49 o 
  -2   0   4    18775.11    19471.96    853.64 o 
  -1   0   4     1254.09     1227.52     35.79 o 
   1   0   4        0.75        2.09      7.80 o 
   2   0   4     1757.00     1364.10     47.40 o 
   3   0   4     1102.94      816.04     23.26 o 
   4   0   4      545.16      506.77     12.13 o 
   5   0   4     8246.28     8512.17     93.04 o 
   6   0   4     1253.50     1249.49     27.85 o 
   7   0   4      393.11      405.79     19.85 o 
   8   0   4      874.61      996.86     31.58 o 
   9   0   4      371.88      389.40     43.22 o 
  10   0   4        1.93       26.24     12.09 o 
  11   0   4      181.67      175.38     45.54 o 
  12   0   4        5.07        4.94     32.25 o 
 -12   1   4       33.13       22.26     12.35 o 
 -11   1   4        3.69        2.74      7.89 o 
 -10   1   4      528.59      618.53     15.98 o 
  -9   1   4       43.95       44.71     10.54 o 
  -8   1   4        6.08        9.48      4.77 o 
  -7   1   4       75.79       89.64     11.96 o 
  -6   1   4      608.44      618.94     13.09 o 
  -5   1   4     1105.34     1020.06     14.34 o 
  -4   1   4     2157.44     2078.38     16.74 o 
  -3   1   4      431.15      427.11      8.07 o 
  -2   1   4      946.41      782.81      9.16 o 
  -1   1   4       37.16       33.89      1.99 o 
   0   1   4     1010.11      884.41      9.58 o 
   1   1   4       17.37       14.50      2.22 o 
   2   1   4      680.20      561.91      8.09 o 
   3   1   4     1081.99      876.77     13.46 o 
   4   1   4     1050.26      986.76     10.72 o 
   5   1   4     1992.29     1962.49     19.60 o 
   6   1   4        0.77        1.45      3.84 o 
   7   1   4      394.66      457.99     14.42 o 
   8   1   4      403.64      428.41     18.68 o 
   9   1   4      110.55      105.04     13.35 o 
  10   1   4       11.44       24.22     11.21 o 
  11   1   4        5.85        5.80     11.58 o 
  12   1   4       49.22       47.22     15.18 o 
 -12   2   4        0.36        2.74      9.10 o 
 -11   2   4        2.20        4.13      9.07 o 
 -10   2   4      363.11      452.36     20.71 o 
  -9   2   4      154.99      161.45     11.49 o 
  -8   2   4      377.73      408.43     13.99 o 
  -7   2   4      368.34      367.39     11.68 o 
  -6   2   4      269.68      281.97     10.66 o 
  -5   2   4      407.75      314.03      8.63 o 
  -4   2   4    10544.58    10249.94     80.05 o 
  -3   2   4     5018.41     4340.00    193.73 o 
  -2   2   4    51778.75    61658.57    485.29 o 
  -1   2   4    53522.91    66628.34    582.04 o 
   0   2   4    23173.70    24067.55    178.58 o 
   1   2   4    13197.04    11898.56    104.02 o 
   2   2   4     4009.96     3732.92     60.52 o 
   3   2   4      233.93      266.18     43.63 o 
   4   2   4     3329.71     3230.83     29.07 o 
   5   2   4       76.39       76.60      6.10 o 
   6   2   4       78.43       80.57      7.22 o 
   7   2   4      213.26      208.52     15.65 o 
   8   2   4        1.93       -8.74      8.74 o 
   9   2   4       92.93       86.98     10.85 o 
  10   2   4        1.38       -3.57     11.59 o 
  11   2   4        0.20       -1.50      9.98 o 
  12   2   4       63.97       71.06     19.10 o 
 -12   3   4        1.55       -6.77      8.09 o 
 -11   3   4       46.34       55.18     10.26 o 
 -10   3   4       15.34       25.21      8.54 o 
  -9   3   4       98.67      120.84     17.18 o 
  -8   3   4       78.01       99.87     11.45 o 
  -7   3   4        1.95       12.87      7.85 o 
  -6   3   4      648.51      595.74     18.52 o 
  -5   3   4       26.55       16.94      6.03 o 
  -4   3   4       40.76       42.60     11.98 o 
  -3   3   4     5819.60     5296.11     42.86 o 
  -2   3   4     1200.66     1009.36     13.96 o 
  -1   3   4      414.71      372.97     11.52 o 
   0   3   4      595.85      482.98     14.69 o 
   1   3   4     1067.83      891.17     18.22 o 
   2   3   4       79.73       97.73     10.02 o 
   3   3   4      259.03      216.88     15.04 o 
   4   3   4      912.26      900.50     25.71 o 
   5   3   4       43.09       39.53      8.69 o 
   6   3   4      113.93      117.07      7.27 o 
   7   3   4        1.92       -6.30      6.30 o 
   8   3   4      130.08      136.21     11.83 o 
   9   3   4       89.22      109.64      9.53 o 
  10   3   4        0.36       -2.09      7.95 o 
  11   3   4        8.17        2.98     11.73 o 
  12   3   4        0.14       11.61     16.24 o 
 -12   4   4        0.03        6.83     12.12 o 
 -11   4   4       54.85       53.18     10.43 o 
 -10   4   4        0.02       -5.39      8.42 o 
  -9   4   4        6.22        8.55      8.67 o 
  -8   4   4       97.63      113.54     10.16 o 
  -7   4   4      656.24      696.24     17.84 o 
  -6   4   4     1105.89     1180.34     20.09 o 
  -5   4   4        7.73       13.25      9.13 o 
  -4   4   4     1074.71     1073.19     17.41 o 
  -3   4   4        0.07        3.96      6.66 o 
  -2   4   4     1533.49     1362.47     18.07 o 
  -1   4   4      659.62      610.88     15.27 o 
   0   4   4       90.98       83.69     14.80 o 
   1   4   4       11.46       18.38      9.64 o 
   2   4   4     1382.12     1225.21     22.54 o 
   3   4   4     1434.62     1431.51     29.94 o 
   4   4   4      148.92      160.02     16.79 o 
   5   4   4        4.23        8.21     10.41 o 
   6   4   4      204.84      210.63      9.18 o 
   7   4   4      104.73      117.37     11.10 o 
   8   4   4       15.40       21.86      8.93 o 
   9   4   4       61.17       92.40      8.88 o 
  10   4   4        7.01        9.82      7.83 o 
  11   4   4        4.22      -12.22     13.88 o 
  12   4   4        0.10       18.15     18.64 o 
 -11   5   4        6.80        8.62     11.70 o 
 -10   5   4        7.48       21.28      9.79 o 
  -9   5   4      624.48      740.19     21.93 o 
  -8   5   4        5.10        0.86      7.04 o 
  -7   5   4        9.16       10.03      8.84 o 
  -6   5   4        4.92       14.20     11.69 o 
  -5   5   4      213.65      226.10     13.71 o 
  -4   5   4       59.44       68.53     11.57 o 
  -3   5   4      131.69      147.96     11.66 o 
  -2   5   4     2002.49     1959.26     28.24 o 
  -1   5   4     1640.91     1537.81     24.95 o 
   0   5   4      100.11      106.07     11.93 o 
   1   5   4      788.31      828.21     20.04 o 
   2   5   4      244.96      207.98     14.39 o 
   3   5   4       86.53       83.57     12.77 o 
   4   5   4       74.02       76.44     20.87 o 
   5   5   4      213.92      200.43     22.52 o 
   6   5   4       84.70       96.50     17.27 o 
   7   5   4      134.45      131.42      9.69 o 
   8   5   4        8.20       16.56      9.09 o 
   9   5   4       32.74       29.36      7.95 o 
  10   5   4       35.39       38.93     11.70 o 
  11   5   4        0.40      -15.40     15.40 o 
 -11   6   4        0.34        2.84     12.37 o 
 -10   6   4        1.21       -3.80      9.00 o 
  -9   6   4        8.34        9.65     10.16 o 
  -8   6   4        2.36        0.04      9.97 o 
  -7   6   4       78.39       89.40     14.94 o 
  -6   6   4       99.18      112.83     17.88 o 
  -5   6   4      119.38      127.18     15.86 o 
  -4   6   4       69.83       75.30     12.64 o 
  -3   6   4      101.20      116.21     14.29 o 
  -2   6   4      765.00      706.32     22.78 o 
  -1   6   4      957.05      949.01     22.48 o 
   0   6   4      377.55      408.95     18.67 o 
   1   6   4      110.84      119.60     16.53 o 
   2   6   4      656.55      637.83     23.79 o 
   3   6   4        1.52        1.30     12.85 o 
   4   6   4      298.00      306.22     25.98 o 
   5   6   4      152.26      176.65     24.93 o 
   6   6   4      699.49      811.20     29.34 o 
   7   6   4      601.63      708.48     19.59 o 
   8   6   4        1.02       -1.62      6.48 o 
   9   6   4      110.31      124.96     16.35 o 
  10   6   4        6.22        9.53     13.75 o 
  11   6   4        0.42       10.17     14.41 o 
 -10   7   4        3.19       33.12     13.93 o 
  -9   7   4        0.56       31.57     10.38 o 
  -8   7   4        3.16       -7.32      9.68 o 
  -7   7   4        0.86        5.33     12.39 o 
  -6   7   4        4.02        0.95     15.28 o 
  -5   7   4        0.69        1.96     10.69 o 
  -4   7   4      502.09      562.92     23.91 o 
  -3   7   4      506.89      540.47     21.79 o 
  -2   7   4       32.34       40.42     15.95 o 
  -1   7   4       61.99       57.34     16.71 o 
   0   7   4      126.95      163.29     18.34 o 
   1   7   4      193.45      206.03     24.17 o 
   2   7   4       41.61       40.39     17.71 o 
   3   7   4       22.13       13.72     14.83 o 
   4   7   4        0.24        4.28     14.25 o 
   5   7   4      296.61      330.95     28.10 o 
   6   7   4      357.56      378.84     29.80 o 
   7   7   4        0.05        1.61     15.09 o 
   8   7   4      134.12      123.58     15.22 o 
   9   7   4      114.56       96.35     25.03 o 
  10   7   4        0.28       -2.86     13.56 o 
 -10   8   4        0.32       -0.82     12.49 o 
  -9   8   4        0.32       36.39     16.16 o 
  -8   8   4        4.52      -15.34     16.33 o 
  -7   8   4        9.57        1.67     13.98 o 
  -6   8   4       18.54       25.73     12.68 o 
  -5   8   4       17.39       18.15     12.25 o 
  -4   8   4       12.25        4.84     11.42 o 
  -3   8   4       39.47       30.90     15.23 o 
  -2   8   4        6.48       17.72     17.26 o 
  -1   8   4      383.57      459.35     30.20 o 
   0   8   4       36.89       25.40     18.46 o 
   1   8   4      411.04      435.65     28.86 o 
   2   8   4       55.89       48.51     18.69 o 
   3   8   4        0.02      -14.92     17.38 o 
   4   8   4       21.64       14.17     15.13 o 
   5   8   4       32.92       42.68     22.27 o 
   6   8   4       24.40       13.97     16.33 o 
   7   8   4        0.01        3.06     16.56 o 
   8   8   4        2.59        8.26     13.21 o 
   9   8   4       58.34       41.47     19.51 o 
  10   8   4        0.01       -3.93     18.04 o 
  -9   9   4       11.05       13.91     17.04 o 
  -8   9   4        0.56       13.76     27.71 o 
  -7   9   4        0.12       13.14     19.01 o 
  -6   9   4        7.60        5.37     25.06 o 
  -5   9   4       15.78       22.81     14.48 o 
  -4   9   4       44.18       45.22     16.52 o 
  -3   9   4      178.31      253.57     24.16 o 
  -2   9   4       11.84       18.47     16.74 o 
  -1   9   4       89.00       98.77     20.48 o 
   0   9   4        1.58       -1.97     13.82 o 
   1   9   4      146.03      148.55     22.00 o 
   2   9   4        3.26       -6.00     14.55 o 
   3   9   4        4.23       -1.70     13.73 o 
   4   9   4       12.21       14.20     16.25 o 
   5   9   4        8.21        9.04     19.41 o 
   6   9   4       54.08       27.31     19.52 o 
   7   9   4      106.15       88.75     38.60 o 
   8   9   4       13.91       36.80     15.31 o 
   9   9   4        7.30       11.31     19.15 o 
  -8  10   4        0.08       -7.39     30.37 o 
  -7  10   4        3.62       53.06     20.87 o 
  -6  10   4        0.00      -14.46     14.46 o 
  -5  10   4       38.37       47.04     16.03 o 
  -4  10   4        1.64       -1.09     12.09 o 
  -3  10   4       14.48       37.96     17.27 o 
  -2  10   4       32.56       52.51     20.37 o 
  -1  10   4        3.89       -0.65     13.15 o 
   0  10   4        2.26       -0.50     16.21 o 
   1  10   4       23.21       10.42     16.26 o 
   2  10   4        0.50       -7.36     16.04 o 
   3  10   4       11.68       -9.52     16.88 o 
   4  10   4       10.23      -11.70     17.49 o 
   5  10   4        0.32        6.74     20.65 o 
   6  10   4        1.51      -19.19     19.79 o 
   7  10   4        3.86       -5.36     17.75 o 
   8  10   4       29.62       26.49     23.26 o 
  -6  11   4        9.50       11.24     15.89 o 
  -5  11   4        1.97      -15.77     15.77 o 
  -4  11   4        7.84       28.12     17.25 o 
  -3  11   4        1.76       -9.66     15.48 o 
  -2  11   4        5.95       32.42     23.88 o 
  -1  11   4       13.56       19.93     18.73 o 
   0  11   4       94.97      155.89     29.22 o 
   1  11   4        4.78      -22.07     22.07 o 
   2  11   4       16.47       45.15     23.51 o 
   3  11   4        3.71       16.64     19.86 o 
   4  11   4       20.35       15.02     18.95 o 
   5  11   4        4.52      -17.74     27.91 o 
   6  11   4        5.53      -10.58     22.16 o 
  -4  12   4        6.63       24.65     19.74 o 
  -3  12   4        2.16       17.56     18.21 o 
  -2  12   4        2.44       27.76     19.03 o 
  -1  12   4       50.52       64.08     24.68 o 
   0  12   4        0.27       28.62     22.12 o 
   1  12   4        1.88      -23.50     23.50 o 
   2  12   4        4.25      -11.84     21.92 o 
   3  12   4        0.06       -9.68     23.47 o 
   4  12   4        0.03       24.77     22.55 o 
 -12   1   5       50.75       77.82     13.68 o 
 -11   1   5       20.60       35.65     10.51 o 
 -10   1   5       84.89      108.96     13.10 o 
  -9   1   5      553.86      628.99     15.57 o 
  -8   1   5        0.27       -7.68      7.68 o 
  -7   1   5     2981.30     3016.22     30.77 o 
  -6   1   5      485.74      455.42     12.00 o 
  -5   1   5     4577.17     4275.38     31.57 o 
  -4   1   5     1306.37     1190.64     16.19 o 
  -3   1   5     8570.42     7875.08     51.41 o 
  -2   1   5      348.87      253.59      5.74 o 
  -1   1   5       11.17        9.97      2.37 o 
   0   1   5        1.06       -1.21      1.66 o 
   1   1   5     1274.99     1038.03     10.21 o 
   2   1   5      567.17      524.93     23.26 o 
   3   1   5     5492.09     4976.70     69.56 o 
   4   1   5     7492.56     6981.60     74.72 o 
   5   1   5     2459.50     2315.74     26.65 o 
   6   1   5     2212.30     2202.76     32.39 o 
   7   1   5      285.26      286.84     14.95 o 
   8   1   5      703.54      734.23     24.72 o 
   9   1   5       22.24       20.92     10.88 o 
  10   1   5      127.01      171.19     14.82 o 
  11   1   5       12.21       30.42     13.19 o 
  12   1   5        0.01       16.45     12.71 o 
 -12   2   5       45.44       48.48     13.60 o 
 -11   2   5        0.01       -3.44      8.26 o 
 -10   2   5       53.97       48.77     10.60 o 
  -9   2   5       68.97       64.42     11.44 o 
  -8   2   5       17.74        8.75      5.47 o 
  -7   2   5     1061.31     1080.90     18.55 o 
  -6   2   5        0.41       -4.02      5.65 o 
  -5   2   5      814.19      822.40     12.22 o 
  -4   2   5       65.15       55.79      4.69 o 
  -3   2   5      558.76      510.26      8.76 o 
  -2   2   5      164.67      128.35      7.27 o 
  -1   2   5    13864.22    13154.61    100.91 o 
   0   2   5     9055.75     8035.10     63.05 o 
   1   2   5     2019.90     1659.56     29.93 o 
   2   2   5      421.93      351.58     17.08 o 
   3   2   5     6641.36     6187.74     62.02 o 
   4   2   5      266.96      248.85      8.20 o 
   5   2   5       66.33       59.65      6.79 o 
   6   2   5      106.94      119.13     12.67 o 
   7   2   5       15.32       13.47     11.03 o 
   8   2   5      499.53      559.87     15.84 o 
   9   2   5       78.24       59.91     12.94 o 
  10   2   5        1.86        4.24     13.08 o 
  11   2   5        0.56        7.42     14.10 o 
  12   2   5        3.91        2.63     10.70 o 
 -12   3   5        3.59       -1.67      8.48 o 
 -11   3   5       96.23       99.76     14.19 o 
 -10   3   5       83.51       66.54     10.57 o 
  -9   3   5      304.28      386.02     15.82 o 
  -8   3   5     1073.41     1167.91     21.93 o 
  -7   3   5        0.61       -1.72      6.02 o 
  -6   3   5       88.41       82.59     14.17 o 
  -5   3   5      186.78      178.78      9.33 o 
  -4   3   5     3878.96     3844.42     38.86 o 
  -3   3   5     3587.68     3259.63     33.92 o 
  -2   3   5     7064.01     6470.81     51.20 o 
  -1   3   5     2471.22     2115.67     21.30 o 
   0   3   5       27.01       18.56      7.59 o 
   1   3   5       71.48       55.75      8.94 o 
   2   3   5        7.46       -0.20      8.36 o 
   3   3   5        3.22       -2.01     10.75 o 
   4   3   5        0.05       -6.62     10.90 o 
   5   3   5     1274.58     1395.23     16.55 o 
   6   3   5     1389.80     1415.84     18.76 o 
   7   3   5        4.06       -2.07      5.21 o 
   8   3   5       15.90       18.93      8.75 o 
   9   3   5       20.00       23.62      7.54 o 
  10   3   5        6.01        1.82     11.33 o 
  11   3   5       23.96       20.77     11.63 o 
  12   3   5       20.34       11.64     18.23 o 
 -12   4   5       20.12       20.13      9.55 o 
 -11   4   5       11.12       -1.08      7.40 o 
 -10   4   5        2.82        4.68      8.32 o 
  -9   4   5      301.85      375.61     15.48 o 
  -8   4   5       33.61       43.89      8.79 o 
  -7   4   5       14.67       28.46      9.79 o 
  -6   4   5      757.14      869.69     18.64 o 
  -5   4   5       10.32        1.32      8.94 o 
  -4   4   5     5917.34     5783.26     51.36 o 
  -3   4   5        2.21        5.06      7.47 o 
  -2   4   5      306.07      307.79     11.14 o 
  -1   4   5       19.65       11.85      7.28 o 
   0   4   5     8587.80     7813.71     73.87 o 
   1   4   5     3023.64     2628.22     31.41 o 
   2   4   5      483.64      424.73     16.70 o 
   3   4   5        3.32       -2.50      9.79 o 
   4   4   5      136.38      158.15     16.92 o 
   5   4   5      669.09      624.89     28.81 o 
   6   4   5      237.92      254.78     11.75 o 
   7   4   5        0.92        2.58     10.20 o 
   8   4   5      261.14      281.17     13.03 o 
   9   4   5        8.86       16.36      6.81 o 
  10   4   5       52.53       66.89     12.18 o 
  11   4   5        2.44        5.20     15.09 o 
  12   4   5       28.43       49.49     15.30 o 
 -11   5   5        1.66        6.35     10.44 o 
 -10   5   5        6.28       -0.33      8.94 o 
  -9   5   5        4.07        0.75      7.75 o 
  -8   5   5       17.85       13.10      8.04 o 
  -7   5   5      536.68      561.00     18.11 o 
  -6   5   5       74.62       94.11     14.44 o 
  -5   5   5       85.23       75.74     12.69 o 
  -4   5   5     1426.62     1391.26     22.16 o 
  -3   5   5      261.03      275.83     13.11 o 
  -2   5   5     4344.21     4094.65     42.16 o 
  -1   5   5     3252.91     3143.02     37.91 o 
   0   5   5     2192.29     2052.13     33.57 o 
   1   5   5     2688.79     2543.46     35.95 o 
   2   5   5      221.90      176.72     14.74 o 
   3   5   5       73.48       63.10     14.12 o 
   4   5   5       36.29       61.79     17.59 o 
   5   5   5      348.99      343.13     30.42 o 
   6   5   5      301.21      281.93     12.33 o 
   7   5   5        0.77       11.15      5.95 o 
   8   5   5      300.35      311.29     13.51 o 
   9   5   5       11.85       11.73      8.79 o 
  10   5   5       71.29       57.59     22.99 o 
  11   5   5        1.14        0.52     13.42 o 
 -11   6   5        4.66       -0.68     10.64 o 
 -10   6   5        2.00        3.35      8.76 o 
  -9   6   5        1.56        5.33      8.52 o 
  -8   6   5       15.18        7.35     10.29 o 
  -7   6   5      477.45      521.88     21.63 o 
  -6   6   5       44.43       41.69     14.35 o 
  -5   6   5      305.56      302.00     17.51 o 
  -4   6   5      423.13      416.95     17.63 o 
  -3   6   5      846.41      843.77     20.31 o 
  -2   6   5     1040.65      969.60     25.17 o 
  -1   6   5      109.25      122.25     14.88 o 
   0   6   5       25.35       34.65     13.53 o 
   1   6   5      888.17      889.58     23.36 o 
   2   6   5       13.70       17.89     12.38 o 
   3   6   5       77.46       80.93     18.07 o 
   4   6   5       36.75       25.65     22.47 o 
   5   6   5      249.91      272.56     27.51 o 
   6   6   5        5.55       16.67     17.12 o 
   7   6   5       56.18       53.18      8.25 o 
   8   6   5       17.41       20.90      9.37 o 
   9   6   5       21.22       12.38     12.19 o 
  10   6   5       53.98       32.95     20.92 o 
  11   6   5        1.16      -10.83     14.53 o 
 -10   7   5        0.68       -2.94     13.61 o 
  -9   7   5        0.07       13.32     10.82 o 
  -8   7   5        8.82       15.85      9.76 o 
  -7   7   5        1.69      -12.04     12.69 o 
  -6   7   5      210.33      241.76     20.41 o 
  -5   7   5       60.77       59.15     13.37 o 
  -4   7   5      253.00      328.66     21.80 o 
  -3   7   5      181.19      181.05     17.47 o 
  -2   7   5      185.25      208.57     20.40 o 
  -1   7   5      132.77      127.15     19.45 o 
   0   7   5      148.57      140.56     19.55 o 
   1   7   5       66.74       79.17     16.75 o 
   2   7   5      800.25      930.46     30.88 o 
   3   7   5        0.09        2.31     14.07 o 
   4   7   5        6.87       12.46     15.75 o 
   5   7   5       19.92       48.15     23.74 o 
   6   7   5        3.80      -14.33     16.65 o 
   7   7   5       34.39       29.29     18.32 o 
   8   7   5       78.01       54.23     13.63 o 
   9   7   5       19.02       23.68     17.48 o 
  10   7   5        0.71        2.26     15.29 o 
 -10   8   5        7.41        8.43     14.77 o 
  -9   8   5        0.05       10.89     19.85 o 
  -8   8   5        7.12       10.86     21.64 o 
  -7   8   5        0.96       -2.66     12.06 o 
  -6   8   5        3.38       -1.99     10.88 o 
  -5   8   5        0.57       -0.05     10.93 o 
  -4   8   5       17.19       13.72     13.02 o 
  -3   8   5       39.57       37.86     14.73 o 
  -2   8   5       29.01       25.96     16.97 o 
  -1   8   5        7.40       12.37     14.98 o 
   0   8   5       10.71        6.07     15.01 o 
   1   8   5        0.59       -0.58     14.59 o 
   2   8   5       26.04       31.53     17.92 o 
   3   8   5      237.14      304.95     25.08 o 
   4   8   5       34.22       25.31     16.78 o 
   5   8   5        0.15        1.32     14.26 o 
   6   8   5      368.52      457.73     34.36 o 
   7   8   5        6.81        7.58     17.43 o 
   8   8   5       35.36       34.64     13.04 o 
   9   8   5       36.26       59.12     31.32 o 
  10   8   5        6.82        8.69     18.41 o 
  -9   9   5       83.30       97.44     21.99 o 
  -8   9   5        1.54       22.49     19.70 o 
  -7   9   5        0.15      -18.20     18.20 o 
  -6   9   5        0.52       14.46     15.54 o 
  -5   9   5       37.39       46.00     15.44 o 
  -4   9   5       11.12       19.45     13.19 o 
  -3   9   5        5.40       -6.07     12.56 o 
  -2   9   5      117.48      124.31     19.12 o 
  -1   9   5        1.47      -10.91     15.49 o 
   0   9   5       12.66       18.37     16.58 o 
   1   9   5       12.41       18.08     15.97 o 
   2   9   5        4.76        8.34     15.60 o 
   3   9   5        0.45      -10.85     15.35 o 
   4   9   5       29.43       41.97     21.55 o 
   5   9   5       24.04       16.53     25.81 o 
   6   9   5       83.57       87.85     51.76 o 
   7   9   5       49.12       26.76     20.58 o 
   8   9   5      116.01       78.05     40.14 o 
   9   9   5       61.40       63.89     22.45 o 
  -8  10   5        3.48       49.56     19.30 o 
  -7  10   5       28.57       68.89     31.42 o 
  -6  10   5        3.08       24.37     15.67 o 
  -5  10   5       20.93       41.07     16.11 o 
  -4  10   5       56.31       46.65     17.16 o 
  -3  10   5       71.08       74.89     17.82 o 
  -2  10   5       27.23       56.49     16.04 o 
  -1  10   5       22.41       28.85     19.11 o 
   0  10   5       36.87       24.47     17.62 o 
   1  10   5       25.75        0.16     13.82 o 
   2  10   5       94.28      114.62     23.11 o 
   3  10   5        6.05       -9.69     28.36 o 
   4  10   5       92.63       71.07     36.76 o 
   5  10   5       45.51       50.86     58.16 o 
   6  10   5        4.59      -20.37     22.42 o 
   7  10   5       74.47       30.78     23.86 o 
   8  10   5       22.08       30.15     23.94 o 
  -6  11   5        5.95        7.13     23.24 o 
  -5  11   5        7.21       38.87     24.77 o 
  -4  11   5        4.08       -9.14     16.14 o 
  -3  11   5       40.07       50.88     18.68 o 
  -2  11   5       21.30        1.31     13.85 o 
  -1  11   5      134.30      186.59     23.85 o 
   0  11   5       18.81       35.14     19.24 o 
   1  11   5        2.41      -11.46     22.61 o 
   2  11   5        0.33       -5.96     17.18 o 
   3  11   5       38.01       41.38     22.11 o 
   4  11   5        0.18       18.36     19.55 o 
   5  11   5       22.30       21.62     26.38 o 
   6  11   5        0.03       10.76     20.11 o 
  -4  12   5        4.32       18.39     17.62 o 
  -3  12   5        2.17       -3.30     17.42 o 
  -2  12   5       18.65        5.16     15.52 o 
  -1  12   5        2.38       -1.15     13.51 o 
   0  12   5        3.30       30.57     28.38 o 
   1  12   5        2.16       15.50     20.79 o 
   2  12   5        8.65      -25.30     27.03 o 
   3  12   5        0.84        0.22     17.05 o 
   4  12   5        1.01       -4.09     22.76 o 
 -12   0   6       35.39       37.58     17.01 o 
 -11   0   6       18.35       62.05     21.27 o 
 -10   0   6       43.80       53.49     20.39 o 
  -9   0   6       80.23       68.25     16.37 o 
  -8   0   6     2207.36     2387.05     38.96 o 
  -7   0   6      205.07      206.29     13.43 o 
  -6   0   6     1687.64     1774.80     28.00 o 
  -5   0   6      429.46      345.79     11.22 o 
  -4   0   6     3342.66     3128.38     50.68 o 
  -3   0   6      222.72      215.56      8.31 o 
  -2   0   6     6450.63     5445.66     69.26 o 
  -1   0   6     3468.26     3015.49     25.81 o 
   0   0   6     3167.96     3245.82     68.09 o 
   1   0   6       22.53       44.56     14.99 o 
   2   0   6     4095.35     3910.23     92.02 o 
   3   0   6    12370.91    13005.87    133.50 o 
   4   0   6      446.69      518.30     13.70 o 
   5   0   6     5036.43     5671.31     77.36 o 
   6   0   6      223.15      182.56     10.31 o 
   7   0   6      109.49      122.32     12.20 o 
   8   0   6      107.05      125.42     12.55 o 
   9   0   6       16.07       12.63      9.69 o 
  10   0   6     1155.52     1364.58     36.96 o 
  11   0   6       52.28       49.16     40.06 o 
  12   0   6       20.25       35.89     41.88 o 
 -12   1   6       22.31       22.02     12.21 o 
 -11   1   6        1.54       -0.89      6.87 o 
 -10   1   6       27.04       30.84     10.86 o 
  -9   1   6      271.05      310.58     11.42 o 
  -8   1   6      441.02      483.39     12.90 o 
  -7   1   6      207.24      213.62     10.08 o 
  -6   1   6       30.23       35.61      5.78 o 
  -5   1   6     1047.41     1018.30     11.14 o 
  -4   1   6      891.90      806.82      8.89 o 
  -3   1   6     8401.11     7732.31     49.71 o 
  -2   1   6     5030.11     4399.58     27.94 o 
  -1   1   6     2453.61     2029.59     15.16 o 
   0   1   6      137.81      129.10      7.70 o 
   1   1   6      101.25      102.80      5.14 o 
   2   1   6       71.22       64.95     17.04 o 
   3   1   6       37.66       47.64     13.49 o 
   4   1   6        3.90        1.64      2.40 o 
   5   1   6      684.26      804.26     11.73 o 
   6   1   6       94.63      101.26      6.31 o 
   7   1   6      330.69      361.37     20.01 o 
   8   1   6       33.87       27.59     11.18 o 
   9   1   6      170.47      171.84     18.63 o 
  10   1   6      207.61      254.28     23.63 o 
  11   1   6        2.46        1.15     10.56 o 
  12   1   6       16.88       43.91     16.75 o 
 -12   2   6       29.31       31.35     10.68 o 
 -11   2   6       36.45       35.43     11.42 o 
 -10   2   6        7.40       -0.99      6.69 o 
  -9   2   6       24.50       15.55      7.56 o 
  -8   2   6      407.76      429.08     13.30 o 
  -7   2   6       13.09       17.59      6.55 o 
  -6   2   6     1742.83     1831.82     19.65 o 
  -5   2   6     3511.22     3482.75     28.28 o 
  -4   2   6     1393.75     1437.12     15.81 o 
  -3   2   6     1668.98     1485.57     14.16 o 
  -2   2   6     2189.80     1952.33     18.53 o 
  -1   2   6     5022.08     4280.10     46.08 o 
   0   2   6        7.73       -3.20      3.20 o 
   1   2   6      627.08      527.60     10.73 o 
   2   2   6     1409.15     1132.18     13.54 o 
   3   2   6     1544.90     1420.37     14.56 o 
   4   2   6     1470.45     1318.15     15.63 o 
   5   2   6     1781.20     1790.89     22.57 o 
   6   2   6      161.29      143.36      9.43 o 
   7   2   6      547.49      525.14     21.72 o 
   8   2   6      514.91      562.29     22.90 o 
   9   2   6        0.34       -3.91     11.07 o 
  10   2   6      113.89      155.32     17.20 o 
  11   2   6        0.37        7.60     15.16 o 
  12   2   6        0.32       12.19     14.17 o 
 -12   3   6       30.78       19.71     10.09 o 
 -11   3   6       20.80       21.42      9.09 o 
 -10   3   6      360.68      416.63     16.95 o 
  -9   3   6       75.41       85.33     12.25 o 
  -8   3   6     1088.20     1162.77     21.65 o 
  -7   3   6      649.61      733.24     15.94 o 
  -6   3   6     1018.82     1034.82     19.44 o 
  -5   3   6     2587.35     2574.10     27.84 o 
  -4   3   6        6.88        6.37      3.08 o 
  -3   3   6        1.67       -1.20      2.52 o 
  -2   3   6      246.54      250.52      8.90 o 
  -1   3   6       61.86       43.75      6.63 o 
   0   3   6      182.05      158.96      8.31 o 
   1   3   6     3027.20     2601.92     31.71 o 
   2   3   6      679.89      573.93     19.68 o 
   3   3   6       34.38       35.01     11.45 o 
   4   3   6       62.80       30.78     15.47 o 
   5   3   6     1599.24     1481.97     19.96 o 
   6   3   6       14.50       16.56      4.90 o 
   7   3   6       39.40       47.05      6.99 o 
   8   3   6       83.73       82.38      9.79 o 
   9   3   6        4.31        4.11      9.68 o 
  10   3   6        0.00        7.01     11.10 o 
  11   3   6        0.00        6.03     11.39 o 
  12   3   6        3.57        3.93     11.81 o 
 -12   4   6       11.87       23.68     10.19 o 
 -11   4   6      158.07      206.02     25.15 o 
 -10   4   6      265.69      345.75     16.61 o 
  -9   4   6      236.60      313.99     13.45 o 
  -8   4   6      273.33      295.11     12.82 o 
  -7   4   6        1.41        2.80     10.05 o 
  -6   4   6        5.89        0.50      6.04 o 
  -5   4   6       15.16       16.07      8.82 o 
  -4   4   6      722.45      673.01     16.67 o 
  -3   4   6     3130.36     3133.52     31.88 o 
  -2   4   6     1590.49     1512.13     19.02 o 
  -1   4   6    16615.35    16403.55    130.27 o 
   0   4   6        0.05       -6.72      9.01 o 
   1   4   6       23.12       17.64     10.11 o 
   2   4   6     1249.94     1176.67     22.02 o 
   3   4   6      381.89      298.30     23.14 o 
   4   4   6      144.54      156.35     17.42 o 
   5   4   6     1298.80     1257.50     19.06 o 
   6   4   6      116.81      114.77      9.14 o 
   7   4   6       11.55        9.23      6.84 o 
   8   4   6        0.68       -0.25      7.41 o 
   9   4   6       71.68       79.99      9.85 o 
  10   4   6       15.36        4.95     12.44 o 
  11   4   6        8.28        5.51     11.00 o 
  12   4   6        0.73       -3.08     15.48 o 
 -11   5   6       11.58        5.50      8.76 o 
 -10   5   6        0.35        0.60      8.25 o 
  -9   5   6      291.32      330.22     14.13 o 
  -8   5   6        3.10        3.15      6.86 o 
  -7   5   6       75.25      112.59     11.82 o 
  -6   5   6       41.89       60.42     14.07 o 
  -5   5   6      141.94      150.85     12.99 o 
  -4   5   6      103.00      113.45     11.69 o 
  -3   5   6     1191.69     1225.70     20.80 o 
  -2   5   6      124.64      151.60     11.08 o 
  -1   5   6     2024.61     1997.51     30.40 o 
   0   5   6     2660.35     2514.14     37.26 o 
   1   5   6     1683.66     1582.37     28.04 o 
   2   5   6      209.17      234.50     15.62 o 
   3   5   6       89.15       79.98     16.97 o 
   4   5   6      142.11      182.45     21.52 o 
   5   5   6       17.77       21.77     18.19 o 
   6   5   6       46.01       47.30      9.41 o 
   7   5   6       89.56      104.76      9.90 o 
   8   5   6       28.98       21.70      6.07 o 
   9   5   6       22.06       15.21      8.59 o 
  10   5   6        0.99        8.67     14.91 o 
  11   5   6        0.03      -11.49     13.37 o 
 -11   6   6       21.61       24.76     13.89 o 
 -10   6   6       22.90       22.10     10.86 o 
  -9   6   6        7.47        5.22      8.67 o 
  -8   6   6       33.53       42.28     10.35 o 
  -7   6   6       11.53        0.28     12.88 o 
  -6   6   6      330.48      441.80     20.49 o 
  -5   6   6      283.33      306.52     17.39 o 
  -4   6   6       48.12       37.97     13.30 o 
  -3   6   6       69.50       76.77     12.46 o 
  -2   6   6       81.38      104.16     13.05 o 
  -1   6   6      129.32      154.65     15.63 o 
   0   6   6      667.28      738.26     21.39 o 
   1   6   6        5.20       23.96     12.29 o 
   2   6   6     1166.39     1142.24     29.60 o 
   3   6   6      509.32      479.63     24.37 o 
   4   6   6       13.95       18.08     18.20 o 
   5   6   6      242.67      244.64     27.62 o 
   6   6   6       96.62      104.36     23.57 o 
   7   6   6      397.61      433.04     41.32 o 
   8   6   6      141.32      143.05     19.68 o 
   9   6   6        5.37        0.91     10.47 o 
  10   6   6        0.07        8.21     12.87 o 
  11   6   6        0.20       -1.84     17.55 o 
 -10   7   6        0.18       12.00     13.39 o 
  -9   7   6      121.88       91.99     21.79 o 
  -8   7   6        3.84        0.89      7.66 o 
  -7   7   6        0.28        4.69     12.85 o 
  -6   7   6      312.08      384.17     17.11 o 
  -5   7   6       48.77       53.82     12.71 o 
  -4   7   6       48.88       74.61     15.04 o 
  -3   7   6       52.79       54.89     15.20 o 
  -2   7   6      186.01      185.66     15.81 o 
  -1   7   6      982.89     1009.09     29.59 o 
   0   7   6      861.78      958.14     27.76 o 
   1   7   6       60.90       38.13     18.36 o 
   2   7   6       47.50       52.22     18.51 o 
   3   7   6       96.40      107.64     22.07 o 
   4   7   6      117.31      111.97     25.40 o 
   5   7   6       57.72       45.30     22.01 o 
   6   7   6        0.08        3.68     16.32 o 
   7   7   6      112.65       62.70     35.49 o 
   8   7   6       14.80       11.95      9.00 o 
   9   7   6       51.60       41.68     20.78 o 
  10   7   6        0.81      -12.57     18.00 o 
 -10   8   6       23.89       20.36     14.62 o 
  -9   8   6        5.73       10.54     17.65 o 
  -8   8   6        0.84        1.87     20.35 o 
  -7   8   6        7.90        7.64     14.47 o 
  -6   8   6        1.75      -12.99     13.18 o 
  -5   8   6       24.89       23.59     13.52 o 
  -4   8   6       11.60        6.35     10.87 o 
  -3   8   6        8.26       10.84     13.16 o 
  -2   8   6        0.01       -4.09     12.09 o 
  -1   8   6       11.09       18.03     18.80 o 
   0   8   6        0.00        0.54     14.82 o 
   1   8   6       37.78       37.19     18.98 o 
   2   8   6      172.93      202.68     22.66 o 
   3   8   6       22.48       -4.71     14.27 o 
   4   8   6        7.03       12.72     15.36 o 
   5   8   6       41.68       45.78     21.79 o 
   6   8   6       32.20       14.70     20.47 o 
   7   8   6        6.55        5.09     15.35 o 
   8   8   6       34.71       22.38     12.46 o 
   9   8   6        0.04      -17.12     20.19 o 
  -9   9   6       17.40       70.04     20.32 o 
  -8   9   6        0.11        5.65     15.61 o 
  -7   9   6       23.95       29.70     16.03 o 
  -6   9   6       61.63       70.52     15.95 o 
  -5   9   6        3.54        6.46     12.08 o 
  -4   9   6      124.71      130.00     17.94 o 
  -3   9   6       20.27       24.49     13.39 o 
  -2   9   6      179.21      202.50     17.63 o 
  -1   9   6       19.40       20.60     18.51 o 
   0   9   6      300.30      362.02     26.01 o 
   1   9   6       24.08       28.09     17.67 o 
   2   9   6       89.96       85.28     19.41 o 
   3   9   6        6.94       -5.53     16.04 o 
   4   9   6        1.55       -5.84     15.32 o 
   5   9   6       27.61        8.61     20.58 o 
   6   9   6        0.19      -31.15     31.15 o 
   7   9   6       20.73       25.22     20.59 o 
   8   9   6       41.77       31.95     28.11 o 
   9   9   6        4.16        1.92     17.75 o 
  -8  10   6        0.54        7.25     21.31 o 
  -7  10   6       24.33       25.67     19.31 o 
  -6  10   6        0.41       -6.45     19.58 o 
  -5  10   6        0.58       -8.69     13.31 o 
  -4  10   6        5.83        9.45     14.87 o 
  -3  10   6       49.08       53.92     19.06 o 
  -2  10   6      238.82      226.20     22.33 o 
  -1  10   6       87.38       81.66     22.14 o 
   0  10   6       79.29       99.44     20.12 o 
   1  10   6      107.10      126.93     24.20 o 
   2  10   6       30.49       29.83     20.41 o 
   3  10   6       79.03       47.10     24.78 o 
   4  10   6        4.13        8.25     16.95 o 
   5  10   6        5.45       -1.36     21.21 o 
   6  10   6       58.17       32.43     22.21 o 
   7  10   6       13.01      -25.24     25.24 o 
  -6  11   6        5.53       -3.76     28.73 o 
  -5  11   6        8.96      -10.31     15.42 o 
  -4  11   6       10.73       40.11     18.46 o 
  -3  11   6        5.85       12.22     16.26 o 
  -2  11   6        5.62       18.88     22.75 o 
  -1  11   6       27.10       34.04     17.32 o 
   0  11   6       60.36       36.14     19.64 o 
   1  11   6       24.18       37.76     19.92 o 
   2  11   6        0.12        8.08     20.03 o 
   3  11   6        0.12       10.62     20.05 o 
   4  11   6        0.04       17.41     22.56 o 
   5  11   6        5.11      -46.21     46.21 o 
   6  11   6        0.50       29.16     23.81 o 
  -4  12   6        1.10       10.78     17.14 o 
  -3  12   6        3.51       43.53     20.24 o 
  -2  12   6       14.43       45.04     18.69 o 
  -1  12   6        6.06       29.65     19.18 o 
   0  12   6        2.37       -2.50     15.69 o 
   1  12   6       29.93       67.44     27.42 o 
   2  12   6        0.03      -11.35     31.01 o 
   3  12   6        6.41        6.06     21.68 o 
   4  12   6        6.99       15.87     22.30 o 
 -12   1   7       15.46       10.60     10.88 o 
 -11   1   7       58.99       80.03     13.26 o 
 -10   1   7        0.67        4.00      6.96 o 
  -9   1   7        0.13        7.49      6.98 o 
  -8   1   7      978.08     1054.26     19.13 o 
  -7   1   7      174.19      205.25      9.31 o 
  -6   1   7     1233.87     1243.86     14.38 o 
  -5   1   7      488.31      507.60      8.44 o 
  -4   1   7     1824.30     1582.77     12.83 o 
  -3   1   7     2268.46     1951.82     14.43 o 
  -2   1   7     1922.61     1637.17     11.67 o 
  -1   1   7      767.11      678.19     17.41 o 
   0   1   7      546.38      435.67     53.41 o 
   1   1   7      113.24      115.25      9.01 o 
   2   1   7     3521.51     3196.02    122.05 o 
   3   1   7      536.42      604.08     24.27 o 
   4   1   7     2946.17     3087.04     31.03 o 
   5   1   7       45.52       28.22      6.28 o 
   6   1   7        0.61        5.56      6.59 o 
   7   1   7       25.57       24.13      9.80 o 
   8   1   7        5.74       -5.48     12.12 o 
   9   1   7      385.22      438.06     22.85 o 
  10   1   7        1.08       -0.85      9.50 o 
  11   1   7        0.03        7.31     14.03 o 
  12   1   7        5.32       12.06     24.25 o 
 -12   2   7        1.37        1.17      7.64 o 
 -11   2   7       41.62       49.16      9.57 o 
 -10   2   7       88.17       70.71      9.28 o 
  -9   2   7      172.10      218.98     10.73 o 
  -8   2   7      567.07      592.99     15.91 o 
  -7   2   7      194.88      214.34      9.01 o 
  -6   2   7        2.29        4.79      5.58 o 
  -5   2   7       15.26        7.85      5.54 o 
  -4   2   7       60.22       58.83      5.08 o 
  -3   2   7      805.43      602.52      8.04 o 
  -2   2   7       54.26       50.45      4.03 o 
  -1   2   7      453.48      351.34      9.45 o 
   0   2   7     3165.25     2697.97     24.32 o 
   1   2   7      447.11      386.55      9.23 o 
   2   2   7      774.01      650.17     14.77 o 
   3   2   7      272.51      274.32     25.36 o 
   4   2   7        3.99       -2.87     12.20 o 
   5   2   7     3516.17     3486.61     47.98 o 
   6   2   7      787.37      773.29     21.58 o 
   7   2   7       12.00       -0.77     11.04 o 
   8   2   7      216.44      230.77     17.51 o 
   9   2   7       16.61       15.03     11.41 o 
  10   2   7       92.97      105.33     14.57 o 
  11   2   7       28.38       46.02     13.84 o 
  12   2   7        1.23      -13.59     14.48 o 
 -12   3   7        4.19       -0.55     10.44 o 
 -11   3   7        6.88       -0.08      6.45 o 
 -10   3   7        0.65        2.18      7.00 o 
  -9   3   7       72.48       72.13      9.10 o 
  -8   3   7      445.44      469.15     13.74 o 
  -7   3   7      488.04      532.67     13.58 o 
  -6   3   7      547.30      583.10     25.28 o 
  -5   3   7     1052.39     1037.40     14.43 o 
  -4   3   7       14.51       26.65      6.15 o 
  -3   3   7       53.40       74.00      6.79 o 
  -2   3   7       89.38      121.45      8.03 o 
  -1   3   7      257.11      213.77      7.79 o 
   0   3   7        0.19        3.46      4.99 o 
   1   3   7     3802.67     3372.33     30.32 o 
   2   3   7      526.21      476.78     18.90 o 
   3   3   7      220.95      238.22     16.33 o 
   4   3   7      314.14      290.37      7.29 o 
   5   3   7       73.40       76.98      5.16 o 
   6   3   7      285.70      249.25     13.16 o 
   7   3   7     1182.94     1207.24     17.92 o 
   8   3   7       47.72       50.04     14.74 o 
   9   3   7      131.51      140.15     14.37 o 
  10   3   7        0.16        8.38     10.94 o 
  11   3   7       52.13       40.71     14.11 o 
  12   3   7        2.67       13.91     16.53 o 
 -12   4   7        2.36        1.74      8.27 o 
 -11   4   7        6.10       12.56     11.18 o 
 -10   4   7       12.56       16.89      8.76 o 
  -9   4   7        0.16       -7.68      7.68 o 
  -8   4   7      148.96      168.24     12.01 o 
  -7   4   7       59.71       72.29     11.50 o 
  -6   4   7       24.41       33.91      9.13 o 
  -5   4   7       66.01       91.14     13.69 o 
  -4   4   7       38.12       27.07      6.92 o 
  -3   4   7     1711.72     1631.88     21.98 o 
  -2   4   7     5006.00     4582.39     41.92 o 
  -1   4   7      114.91      107.86      8.74 o 
   0   4   7      974.00      819.98     13.91 o 
   1   4   7      731.36      675.24     16.43 o 
   2   4   7       12.08       10.62      9.10 o 
   3   4   7      506.14      505.25     21.64 o 
   4   4   7      135.18      143.04     18.94 o 
   5   4   7        5.16        7.83      5.44 o 
   6   4   7      270.71      264.83     10.15 o 
   7   4   7      462.81      513.70     13.43 o 
   8   4   7       29.95       37.81      5.58 o 
   9   4   7       19.84       33.72     13.15 o 
  10   4   7        1.21       22.21     12.37 o 
  11   4   7        5.48      -12.28     19.81 o 
  12   4   7        5.48       -3.51     12.10 o 
 -11   5   7       21.54       10.16     10.52 o 
 -10   5   7        0.04        3.08      6.81 o 
  -9   5   7      123.62      106.10     16.76 o 
  -8   5   7       59.87       67.63      9.43 o 
  -7   5   7      556.38      626.97     17.73 o 
  -6   5   7      138.67      150.26     15.73 o 
  -5   5   7      288.93      278.72     20.45 o 
  -4   5   7      201.95      194.82     14.91 o 
  -3   5   7       50.17       38.68      9.53 o 
  -2   5   7       10.35       10.92      7.47 o 
  -1   5   7      117.10      101.68     11.18 o 
   0   5   7       35.85       40.86     10.35 o 
   1   5   7      228.53      220.64     14.81 o 
   2   5   7      375.98      384.12     18.39 o 
   3   5   7        9.76       18.27     14.64 o 
   4   5   7     2257.90     2383.90     48.45 o 
   5   5   7      157.16      193.08     26.12 o 
   6   5   7        0.46        7.49      6.57 o 
   7   5   7      425.91      484.20     17.17 o 
   8   5   7       17.18       15.40      8.70 o 
   9   5   7        0.11       -1.56      5.53 o 
  10   5   7        0.11       10.05     12.62 o 
  11   5   7        1.54      -11.10     13.52 o 
 -11   6   7        0.00        1.88      8.37 o 
 -10   6   7       13.30       14.51     11.38 o 
  -9   6   7       17.80       12.55      9.62 o 
  -8   6   7       59.16       78.44     11.47 o 
  -7   6   7      173.57      211.35     15.90 o 
  -6   6   7        8.13        5.58     13.37 o 
  -5   6   7      217.44      218.03     14.83 o 
  -4   6   7        1.65       -4.61      9.23 o 
  -3   6   7       14.22       11.97     10.66 o 
  -2   6   7       74.57       83.11     12.50 o 
  -1   6   7       75.46       76.96     11.83 o 
   0   6   7      332.81      316.81     19.43 o 
   1   6   7      357.75      383.12     19.02 o 
   2   6   7     1219.98     1219.58     28.97 o 
   3   6   7       24.07       29.18     15.24 o 
   4   6   7      336.22      391.14     31.89 o 
   5   6   7       92.44       84.45     23.90 o 
   6   6   7      132.99      153.02     27.33 o 
   7   6   7       14.24       11.45      5.46 o 
   8   6   7       96.30      107.07     20.73 o 
   9   6   7        1.63       15.07     18.96 o 
  10   6   7       42.31       58.09     27.93 o 
  11   6   7        1.98       15.70     16.02 o 
 -10   7   7        0.39       -8.25     11.63 o 
  -9   7   7       31.65       25.08     14.07 o 
  -8   7   7        0.34      -10.18     10.20 o 
  -7   7   7        7.00       23.50     15.67 o 
  -6   7   7        0.00       -0.60      9.04 o 
  -5   7   7      290.17      305.46     17.34 o 
  -4   7   7       55.83       62.17     14.63 o 
  -3   7   7      227.38      232.99     17.93 o 
  -2   7   7      228.87      295.15     17.24 o 
  -1   7   7      263.02      300.73     20.21 o 
   0   7   7      203.78      242.72     22.27 o 
   1   7   7      438.89      523.51     32.11 o 
   2   7   7        3.63        5.50     14.27 o 
   3   7   7       12.58       20.61     16.46 o 
   4   7   7        9.69       34.40     21.90 o 
   5   7   7       21.60       18.89     26.57 o 
   6   7   7       26.51       31.46     20.45 o 
   7   7   7       74.74       70.07     19.94 o 
   8   7   7       21.15       14.45      7.70 o 
   9   7   7      175.58      209.56     31.12 o 
  10   7   7       14.92      -13.72     27.51 o 
 -10   8   7        7.20        6.47     13.55 o 
  -9   8   7        6.48       22.31     14.60 o 
  -8   8   7        4.85       -2.19     16.93 o 
  -7   8   7       71.48       61.93     17.45 o 
  -6   8   7       63.23       70.09     13.84 o 
  -5   8   7       23.60       24.86     13.43 o 
  -4   8   7       73.14       80.49     14.62 o 
  -3   8   7       41.21       33.15     13.13 o 
  -2   8   7      188.80      203.24     19.03 o 
  -1   8   7        3.28       -2.03     13.79 o 
   0   8   7      295.52      353.54     29.70 o 
   1   8   7      426.13      505.25     33.18 o 
   2   8   7      639.99      675.79     33.03 o 
   3   8   7        5.76        3.40     16.16 o 
   4   8   7      371.80      389.88     30.38 o 
   5   8   7      123.93      110.06     54.03 o 
   6   8   7       64.77       18.36     21.48 o 
   7   8   7       57.27       18.07     19.61 o 
   8   8   7       45.58        9.86     15.94 o 
   9   8   7        3.18        5.74     15.84 o 
  -9   9   7       14.78        6.79     17.70 o 
  -8   9   7        0.09       24.27     23.01 o 
  -7   9   7        0.75       15.33     15.92 o 
  -6   9   7        5.95       -4.33     11.87 o 
  -5   9   7        3.74       -4.03     16.84 o 
  -4   9   7        0.82       10.09     12.33 o 
  -3   9   7       12.81       21.74     13.03 o 
  -2   9   7       18.33        7.29     11.84 o 
  -1   9   7       80.37       58.09     18.54 o 
   0   9   7      192.72      218.74     20.97 o 
   1   9   7        5.67       -3.19     13.60 o 
   2   9   7       43.62       70.70     23.54 o 
   3   9   7      201.02      206.66     46.42 o 
   4   9   7      202.54       75.31     59.58 o 
   5   9   7       41.47       20.41     22.48 o 
   6   9   7       87.84       31.06     29.39 o 
   7   9   7       47.56       15.51     18.87 o 
   8   9   7        8.29      -15.53     19.59 o 
  -8  10   7        0.04       -8.29     17.57 o 
  -7  10   7       11.18        1.52     16.78 o 
  -6  10   7        4.56        6.83     15.64 o 
  -5  10   7        0.72       30.07     15.67 o 
  -4  10   7        5.90        5.67     13.52 o 
  -3  10   7       65.31       76.96     16.49 o 
  -2  10   7        6.38       14.52     21.77 o 
  -1  10   7        0.00       31.16     17.19 o 
   0  10   7        1.49       27.19     17.28 o 
   1  10   7       34.92       42.06     20.92 o 
   2  10   7       43.08       56.83     20.09 o 
   3  10   7        0.12      -15.08     24.74 o 
   4  10   7       63.08       71.92     41.87 o 
   5  10   7       93.16       45.23     37.64 o 
   6  10   7       11.55        5.07     22.18 o 
   7  10   7        0.93       19.02     21.75 o 
  -6  11   7        1.05       21.97     17.86 o 
  -5  11   7        2.50       22.24     16.67 o 
  -4  11   7        7.90       27.01     30.28 o 
  -3  11   7        6.19       18.21     15.50 o 
  -2  11   7       32.20       26.83     15.89 o 
  -1  11   7        1.88       17.29     16.00 o 
   0  11   7       13.14        1.24     33.43 o 
   1  11   7       34.85       62.06     21.11 o 
   2  11   7        0.12        5.43     18.13 o 
   3  11   7        0.00      -22.92     22.92 o 
   4  11   7        0.00       -5.31     18.44 o 
   5  11   7       26.77       18.47     26.51 o 
   6  11   7        0.53       -8.36     22.68 o 
  -4  12   7        1.84       -3.74     27.69 o 
  -3  12   7       13.77       36.60     19.35 o 
  -2  12   7       14.63       70.51     21.08 o 
  -1  12   7        2.70       28.97     17.70 o 
   0  12   7        4.13        7.58     18.16 o 
   1  12   7        1.12        9.74     21.51 o 
   2  12   7        0.71      -10.34     20.48 o 
   3  12   7        0.03       13.32     23.70 o 
   4  12   7        5.69       -4.31     29.69 o 
 -12   0   8       83.59       77.73     32.57 o 
 -11   0   8       18.84        8.66     11.31 o 
 -10   0   8      135.17      172.95     29.33 o 
  -9   0   8      752.75      824.55     32.43 o 
  -8   0   8      324.98      338.50     27.42 o 
  -7   0   8     1675.44     1834.87     32.57 o 
  -6   0   8      906.60      873.45     17.43 o 
  -5   0   8     7124.07     7165.26     72.09 o 
  -4   0   8      173.40      167.92      5.36 o 
  -3   0   8    10993.83    10164.89    121.81 o 
  -2   0   8     2614.86     2376.22     48.32 o 
  -1   0   8        2.20        0.66      4.20 o 
   0   0   8     1848.86     1767.18     33.98 o 
   1   0   8     3891.03     3596.09     60.21 o 
   2   0   8     1902.44     1764.92     46.65 o 
   3   0   8     3039.99     2874.82     74.35 o 
   4   0   8        1.47        2.76      6.31 o 
   5   0   8      143.37      150.87     10.10 o 
   6   0   8      203.87      207.66     16.21 o 
   7   0   8       38.60       16.12     13.86 o 
   8   0   8      366.93      386.33     15.50 o 
   9   0   8      526.31      459.10     55.87 o 
  10   0   8       32.77       38.63     10.78 o 
  11   0   8       71.79      113.68     47.61 o 
  12   0   8       10.07      -46.82     46.82 o 
 -12   1   8        4.06        5.27      8.79 o 
 -11   1   8        1.72        0.61      7.17 o 
 -10   1   8       37.92       51.08      9.08 o 
  -9   1   8      242.04      269.72     11.66 o 
  -8   1   8      411.92      430.24     12.08 o 
  -7   1   8      149.90      165.37      8.14 o 
  -6   1   8       82.98       83.12      5.48 o 
  -5   1   8        0.19        2.38      3.34 o 
  -4   1   8      869.97      771.63      7.68 o 
  -3   1   8      841.19      814.15      7.80 o 
  -2   1   8     5165.41     4733.21     28.52 o 
  -1   1   8      602.98      483.17      8.15 o 
   0   1   8     2284.65     1949.22     24.90 o 
   1   1   8        0.29       -4.04      4.28 o 
   2   1   8      257.77      220.39     11.34 o 
   3   1   8     1363.85     1356.86     29.46 o 
   4   1   8     1515.84     1563.07     17.78 o 
   5   1   8      124.25      107.63      9.48 o 
   6   1   8      407.70      424.37     16.51 o 
   7   1   8       14.12       14.55      9.28 o 
   8   1   8       46.59       38.03     12.29 o 
   9   1   8       22.82       -4.41     11.59 o 
  10   1   8       35.87       67.56     15.58 o 
  11   1   8       21.25       26.24     18.09 o 
  12   1   8       15.09       31.58     23.01 o 
 -12   2   8        1.88        0.28      7.48 o 
 -11   2   8       49.51       38.02     10.05 o 
 -10   2   8       19.90       29.90      7.98 o 
  -9   2   8       22.69       27.57      6.98 o 
  -8   2   8        2.54        0.87      6.00 o 
  -7   2   8      181.23      212.11     10.00 o 
  -6   2   8      476.52      493.83     10.74 o 
  -5   2   8     1703.78     1771.62     18.60 o 
  -4   2   8     2027.14     1885.66     17.62 o 
  -3   2   8        0.88        2.11      3.01 o 
  -2   2   8      253.51      304.84      6.60 o 
  -1   2   8     2924.36     2610.35     23.33 o 
   0   2   8     8857.52     8114.35     68.56 o 
   1   2   8     4699.21     4008.07     37.87 o 
   2   2   8     1669.78     1637.15     19.77 o 
   3   2   8     3431.10     3318.05     48.26 o 
   4   2   8      101.30      143.48     20.69 o 
   5   2   8      219.46      243.89     23.14 o 
   6   2   8      472.98      427.07     31.37 o 
   7   2   8      156.66      152.72     15.28 o 
   8   2   8      609.81      697.58     30.48 o 
   9   2   8      156.80      149.11     15.40 o 
  10   2   8       61.61       65.21     13.56 o 
  11   2   8        0.21        2.95     10.23 o 
  12   2   8       15.26       22.45     15.19 o 
 -12   3   8       17.15        2.43      7.66 o 
 -11   3   8       14.38       12.32      7.90 o 
 -10   3   8      179.37      202.43     12.50 o 
  -9   3   8        7.88        4.29      6.57 o 
  -8   3   8      128.19      157.42     12.47 o 
  -7   3   8      685.48      750.20     15.88 o 
  -6   3   8      597.45      635.91     13.58 o 
  -5   3   8      843.18      837.37     14.12 o 
  -4   3   8     4502.16     4647.87     35.77 o 
  -3   3   8     1388.26     1194.35     15.55 o 
  -2   3   8      263.12      289.86      8.59 o 
  -1   3   8      936.55      850.78     12.79 o 
   0   3   8      479.41      440.21     10.54 o 
   1   3   8      612.46      576.25     11.82 o 
   2   3   8      289.41      258.36      9.25 o 
   3   3   8     1120.92     1011.62     14.61 o 
   4   3   8     1395.81     1340.18     14.01 o 
   5   3   8        7.76        9.34     12.04 o 
   6   3   8      785.19      730.52     24.92 o 
   7   3   8      313.95      338.44     21.25 o 
   8   3   8      291.73      313.05     17.83 o 
   9   3   8       25.07       34.71     17.14 o 
  10   3   8       49.13       48.64     12.95 o 
  11   3   8        6.79       12.61     16.97 o 
  12   3   8        1.96        6.72     11.48 o 
 -12   4   8        0.43       13.73      8.50 o 
 -11   4   8       17.80        3.94      8.84 o 
 -10   4   8       68.50       51.98     11.30 o 
  -9   4   8      139.28      160.17     10.95 o 
  -8   4   8        7.10        8.77      9.14 o 
  -7   4   8       74.21       65.42     11.90 o 
  -6   4   8      170.74      167.04     11.49 o 
  -5   4   8      545.82      552.68     16.01 o 
  -4   4   8     2371.10     2211.79     27.98 o 
  -3   4   8     4031.91     3854.90     60.19 o 
  -2   4   8     3396.71     3199.97     31.98 o 
  -1   4   8     2593.10     2598.70     26.62 o 
   0   4   8       41.46       43.29      7.71 o 
   1   4   8      109.39       95.97      8.25 o 
   2   4   8       62.12       55.61     16.44 o 
   3   4   8     1964.12     1879.61     40.49 o 
   4   4   8     1018.13     1078.01     30.89 o 
   5   4   8       31.55       34.89      5.17 o 
   6   4   8      615.78      602.88     14.40 o 
   7   4   8      334.84      358.24     26.05 o 
   8   4   8       96.58      131.92     15.90 o 
   9   4   8       57.03       45.39     15.74 o 
  10   4   8       17.97       31.23     14.20 o 
  11   4   8        7.43       -2.17     18.22 o 
 -11   5   8        1.22        9.80     10.25 o 
 -10   5   8       32.86       26.74      9.42 o 
  -9   5   8       64.73       60.02     11.53 o 
  -8   5   8      109.40      129.15     11.97 o 
  -7   5   8      132.38      131.88     12.42 o 
  -6   5   8       56.68       82.32     21.06 o 
  -5   5   8      724.01      703.82     16.88 o 
  -4   5   8       16.55       16.07      9.14 o 
  -3   5   8     1072.34     1028.97     18.02 o 
  -2   5   8       82.76       67.44      9.71 o 
  -1   5   8     1070.99      929.03     17.89 o 
   0   5   8      403.74      428.88     13.57 o 
   1   5   8      349.50      395.28     16.25 o 
   2   5   8      531.99      584.68     19.47 o 
   3   5   8        0.51        1.11     11.72 o 
   4   5   8      309.53      340.24     26.01 o 
   5   5   8      117.96      131.92     23.47 o 
   6   5   8      190.59      195.52     15.41 o 
   7   5   8       26.81       35.49      5.39 o 
   8   5   8        7.58        6.38      4.69 o 
   9   5   8       19.93       10.13     14.33 o 
  10   5   8        5.88        3.38     11.80 o 
  11   5   8       10.93        6.37     15.62 o 
 -11   6   8       44.22       23.29     11.43 o 
 -10   6   8        0.11        5.85      7.92 o 
  -9   6   8       51.28       34.67     10.64 o 
  -8   6   8      108.02      131.65     12.21 o 
  -7   6   8      123.01      158.25     16.10 o 
  -6   6   8       39.24       59.41     11.65 o 
  -5   6   8        6.40        5.61     10.58 o 
  -4   6   8      223.47      226.70     14.30 o 
  -3   6   8      283.10      309.00     14.93 o 
  -2   6   8      142.63      141.96     13.72 o 
  -1   6   8        5.18       13.26      9.56 o 
   0   6   8      446.18      429.13     18.89 o 
   1   6   8       16.85       22.44     15.44 o 
   2   6   8      487.68      479.43     22.10 o 
   3   6   8       79.42       92.47     21.53 o 
   4   6   8      433.91      436.56     30.43 o 
   5   6   8      363.91      373.21     31.21 o 
   6   6   8       49.99       68.95     22.37 o 
   7   6   8       16.65        9.69      6.73 o 
   8   6   8       13.81       13.95      6.33 o 
   9   6   8       19.93       -7.55     13.15 o 
  10   6   8       25.13       29.30     20.77 o 
  11   6   8        1.16       -4.34     20.98 o 
 -10   7   8       14.36        6.80     11.42 o 
  -9   7   8       35.07       22.96     11.27 o 
  -8   7   8       46.45       30.53     10.91 o 
  -7   7   8       53.40       42.31     16.13 o 
  -6   7   8       18.40       26.04     11.69 o 
  -5   7   8        0.09      -10.61     10.77 o 
  -4   7   8      122.24      133.05     15.48 o 
  -3   7   8        6.60        0.15      9.79 o 
  -2   7   8       15.94       15.35     11.36 o 
  -1   7   8        0.80       11.85     11.28 o 
   0   7   8       25.74       23.76     14.71 o 
   1   7   8       82.67       94.49     19.65 o 
   2   7   8      230.95      266.44     25.70 o 
   3   7   8      325.86      354.09     25.81 o 
   4   7   8        0.33        7.84     19.96 o 
   5   7   8      238.70      260.21     27.62 o 
   6   7   8        5.44       21.80     22.35 o 
   7   7   8      317.46      361.70     16.13 o 
   8   7   8       27.22       10.21      4.96 o 
   9   7   8       83.10       19.20     17.75 o 
  10   7   8        4.46       -2.63     15.87 o 
  -9   8   8        0.00        6.41     13.14 o 
  -8   8   8       50.60       65.38     19.20 o 
  -7   8   8        4.45       -1.71     13.74 o 
  -6   8   8       24.11       36.58     13.14 o 
  -5   8   8       15.33       33.54     12.37 o 
  -4   8   8       19.77       30.99     13.80 o 
  -3   8   8      407.41      420.36     22.07 o 
  -2   8   8        0.12       -0.29     11.81 o 
  -1   8   8      268.18      328.64     21.46 o 
   0   8   8      172.77      174.32     21.17 o 
   1   8   8        1.50        7.72     15.06 o 
   2   8   8      361.61      395.01     27.51 o 
   3   8   8        0.13       -5.02     14.48 o 
   4   8   8       15.97       15.98     23.82 o 
   5   8   8      133.31       77.20     57.02 o 
   6   8   8       34.84       14.61     23.03 o 
   7   8   8       25.99       36.36     25.93 o 
   8   8   8        9.03        6.74     17.64 o 
   9   8   8        5.05       -5.77     17.05 o 
  -9   9   8        2.90       -8.50     15.80 o 
  -8   9   8        3.95       16.81     16.05 o 
  -7   9   8       59.72       65.29     20.83 o 
  -6   9   8       26.68       47.58     15.10 o 
  -5   9   8        4.48       -8.88     13.05 o 
  -4   9   8       59.10       59.53     14.38 o 
  -3   9   8       29.95       23.05     13.65 o 
  -2   9   8      220.26      246.28     21.26 o 
  -1   9   8      197.09      222.19     19.86 o 
   0   9   8        5.76       -8.24     15.56 o 
   1   9   8        2.05      -10.20     14.64 o 
   2   9   8       50.12       41.30     17.85 o 
   3   9   8      220.92      253.73     59.13 o 
   4   9   8        3.82        3.68     20.90 o 
   5   9   8       42.55        5.45     24.07 o 
   6   9   8        0.02        3.93     21.89 o 
   7   9   8        5.46        8.77     18.21 o 
   8   9   8        5.49       17.60     22.39 o 
  -7  10   8        0.58       24.15     21.61 o 
  -6  10   8        5.15      -16.56     16.56 o 
  -5  10   8        4.05       18.68     13.65 o 
  -4  10   8       29.45       25.19     15.18 o 
  -3  10   8       24.71       31.26     15.41 o 
  -2  10   8       94.57      128.73     19.18 o 
  -1  10   8       78.44       76.15     18.06 o 
   0  10   8       41.47       22.72     14.71 o 
   1  10   8       82.17      107.03     21.69 o 
   2  10   8       23.85        2.91     16.56 o 
   3  10   8       26.00       12.34     17.82 o 
   4  10   8       24.74       29.46     28.34 o 
   5  10   8        7.45        8.80     22.21 o 
   6  10   8        0.33        9.23     25.19 o 
   7  10   8        0.18       16.17     21.88 o 
  -6  11   8        0.17        6.72     16.46 o 
  -5  11   8        0.00        3.40     16.50 o 
  -4  11   8       26.36       22.08     23.41 o 
  -3  11   8       13.52        9.94     19.03 o 
  -2  11   8       34.90       67.87     19.38 o 
  -1  11   8        2.88       -3.04     13.01 o 
   0  11   8       30.18       35.74     17.21 o 
   1  11   8       92.87      113.95     26.49 o 
   2  11   8        1.22       24.93     22.49 o 
   3  11   8       91.47      115.44     44.29 o 
   4  11   8        5.36      -16.00     25.08 o 
   5  11   8       18.17       45.63     40.67 o 
   6  11   8        3.54       17.18     28.24 o 
  -4  12   8        1.36       13.55     30.06 o 
  -3  12   8        0.37       20.38     21.53 o 
  -2  12   8        2.16        9.67     18.39 o 
  -1  12   8        0.00       -5.71     22.63 o 
   0  12   8        0.44       -1.94     14.99 o 
   1  12   8        8.12       24.83     24.36 o 
   2  12   8        0.58       -8.26     15.70 o 
   3  12   8        4.61       13.77     23.50 o 
   4  12   8        7.04       12.58     28.06 o 
 -12   1   9       14.51       -0.49     17.47 o 
 -11   1   9        2.37       10.63      8.72 o 
 -10   1   9      329.35      371.37     20.10 o 
  -9   1   9      487.99      517.29     14.14 o 
  -8   1   9      888.35      987.26     17.42 o 
  -7   1   9      346.94      364.50     10.54 o 
  -6   1   9      106.38      126.53      6.15 o 
  -5   1   9     1307.78     1266.86     12.05 o 
  -4   1   9        2.76        4.73      2.78 o 
  -3   1   9      155.70      150.31      3.56 o 
  -2   1   9      635.83      589.63      6.92 o 
  -1   1   9       71.45       76.75      4.89 o 
   0   1   9      415.27      317.13     12.12 o 
   1   1   9       60.59       76.96      8.38 o 
   2   1   9      338.89      278.60      8.99 o 
   3   1   9     2294.20     2221.25     37.90 o 
   4   1   9     1567.09     1434.51     17.97 o 
   5   1   9     1006.15      921.97     12.52 o 
   6   1   9      131.25      116.95     11.15 o 
   7   1   9      240.35      244.77     33.78 o 
   8   1   9      216.07      190.97     13.41 o 
   9   1   9       20.70       18.79     13.47 o 
  10   1   9        4.87        7.60      9.10 o 
  11   1   9       32.82       13.61     27.81 o 
  12   1   9        3.71       11.70     41.10 o 
 -12   2   9       43.96        6.16      9.74 o 
 -11   2   9      160.80      201.74     33.65 o 
 -10   2   9        8.88        3.35      7.13 o 
  -9   2   9      160.95      172.95      8.91 o 
  -8   2   9       13.59        8.96      5.92 o 
  -7   2   9      234.72      275.44     10.98 o 
  -6   2   9       15.15       15.83      5.45 o 
  -5   2   9      144.48      169.93      6.17 o 
  -4   2   9       10.22        7.10      4.35 o 
  -3   2   9     1026.11     1077.53     10.80 o 
  -2   2   9      970.60      844.44      8.95 o 
  -1   2   9      611.74      643.37     10.12 o 
   0   2   9      192.57      186.34      7.73 o 
   1   2   9     4928.62     4278.90     34.22 o 
   2   2   9      173.67      182.91      6.24 o 
   3   2   9     2084.50     2163.09     38.65 o 
   4   2   9      464.89      529.22     25.04 o 
   5   2   9      790.63      840.92     35.89 o 
   6   2   9       19.43       20.47     12.08 o 
   7   2   9      397.95      425.01     19.16 o 
   8   2   9      231.93      233.29     16.78 o 
   9   2   9      101.98       88.47     18.50 o 
  10   2   9       84.05      105.83     14.40 o 
  11   2   9        1.93        9.22     16.36 o 
  12   2   9        0.29       15.59     16.26 o 
 -12   3   9        1.47      -11.13     11.13 o 
 -11   3   9        0.05       -3.60      6.82 o 
 -10   3   9      252.55      277.04     11.79 o 
  -9   3   9       19.98       25.60      7.00 o 
  -8   3   9      336.20      398.68     13.99 o 
  -7   3   9       26.31       30.05      7.48 o 
  -6   3   9      306.58      279.19     11.18 o 
  -5   3   9      313.31      308.78      9.71 o 
  -4   3   9     1487.59     1461.98     16.04 o 
  -3   3   9     9568.22     9376.81     66.29 o 
  -2   3   9       47.09       49.46      5.95 o 
  -1   3   9     1613.10     1471.05     19.37 o 
   0   3   9       63.51       54.70      6.87 o 
   1   3   9     4304.88     3932.17     41.10 o 
   2   3   9      975.62      849.71     12.99 o 
   3   3   9       48.20       42.93      4.65 o 
   4   3   9     2670.76     2718.61     42.54 o 
   5   3   9     3532.25     3652.47     70.13 o 
   6   3   9      468.44      519.33     23.45 o 
   7   3   9      717.46      688.55     33.16 o 
   8   3   9      492.29      512.50     21.72 o 
   9   3   9        6.04       -2.42     10.19 o 
  10   3   9       18.24       10.78     13.58 o 
  11   3   9       35.61      -19.43     19.43 o 
  12   3   9        4.52        7.69     13.25 o 
 -12   4   9        6.60       14.79     15.24 o 
 -11   4   9       21.63       21.11     10.87 o 
 -10   4   9        7.40       -4.64      8.74 o 
  -9   4   9       10.67        3.08      7.27 o 
  -8   4   9      104.56      107.55      9.93 o 
  -7   4   9       35.32       38.45     10.36 o 
  -6   4   9       81.15       84.88     11.36 o 
  -5   4   9      152.02      139.25     11.02 o 
  -4   4   9       94.86      119.17     10.01 o 
  -3   4   9      242.47      239.41     11.16 o 
  -2   4   9      211.55      179.74      8.91 o 
  -1   4   9     2322.36     2090.50     23.29 o 
   0   4   9        4.54        1.76      6.08 o 
   1   4   9      958.06     1019.31     17.02 o 
   2   4   9      269.81      263.81     12.86 o 
   3   4   9        0.15        3.05      4.30 o 
   4   4   9      210.98      197.77     20.34 o 
   5   4   9      443.68      422.69     15.02 o 
   6   4   9       19.94       17.48     17.00 o 
   7   4   9       28.34       38.33     14.04 o 
   8   4   9      273.04      328.24     19.15 o 
   9   4   9       58.22       40.25     17.21 o 
  10   4   9       20.66       31.65     19.07 o 
  11   4   9        0.30      -12.81     12.81 o 
 -11   5   9       14.81       20.20     11.68 o 
 -10   5   9        7.92       -2.07      8.06 o 
  -9   5   9        7.42        1.38      8.16 o 
  -8   5   9      100.82       81.52     25.66 o 
  -7   5   9      128.32      155.15     12.36 o 
  -6   5   9      448.22      527.82     23.68 o 
  -5   5   9      158.77      190.27     11.69 o 
  -4   5   9      136.35      161.69     12.80 o 
  -3   5   9      365.30      399.09     13.59 o 
  -2   5   9      819.37      717.52     15.32 o 
  -1   5   9     1052.82      973.42     19.81 o 
   0   5   9      299.87      300.13     12.67 o 
   1   5   9     1805.41     1865.71     25.73 o 
   2   5   9      987.17     1020.28     24.17 o 
   3   5   9      380.34      405.92     24.48 o 
   4   5   9       93.11       96.01     21.19 o 
   5   5   9       60.36       57.35     21.51 o 
   6   5   9      327.95      389.63     27.33 o 
   7   5   9        0.05        3.83      6.10 o 
   8   5   9       96.60       97.33     16.97 o 
   9   5   9        1.68       12.56     13.85 o 
  10   5   9       22.49       18.23     31.06 o 
  11   5   9       56.55       54.95     16.98 o 
 -11   6   9        6.08        5.25     11.12 o 
 -10   6   9       43.75       21.52     11.13 o 
  -9   6   9       21.07       18.48      8.89 o 
  -8   6   9       41.39       31.84     15.65 o 
  -7   6   9        0.07       -1.36      9.18 o 
  -6   6   9       40.75       44.06     10.51 o 
  -5   6   9        2.55       11.52     12.52 o 
  -4   6   9       55.33       53.19     11.74 o 
  -3   6   9      340.61      348.02     16.00 o 
  -2   6   9      541.40      559.67     18.31 o 
  -1   6   9      891.72      832.38     21.42 o 
   0   6   9      269.56      292.06     16.69 o 
   1   6   9      385.57      320.43     31.64 o 
   2   6   9        3.37        4.09     12.38 o 
   3   6   9       66.76      100.58     22.42 o 
   4   6   9      336.75      300.53     38.18 o 
   5   6   9        0.19       17.51     25.28 o 
   6   6   9       27.46        8.20     18.23 o 
   7   6   9        8.14        8.34      6.80 o 
   8   6   9       10.26        4.69     13.36 o 
   9   6   9       10.99       -5.09     13.36 o 
  10   6   9        7.61       31.61     19.29 o 
 -10   7   9        0.01       -2.66      8.93 o 
  -9   7   9       69.12       38.94     19.24 o 
  -8   7   9        4.25       14.87     10.53 o 
  -7   7   9        9.65       13.95     13.85 o 
  -6   7   9      316.08      359.74     17.04 o 
  -5   7   9        1.53       15.92      9.96 o 
  -4   7   9       82.93       94.06     15.11 o 
  -3   7   9      317.85      352.78     18.68 o 
  -2   7   9      109.73      144.35     16.76 o 
  -1   7   9      958.77     1052.64     28.02 o 
   0   7   9      797.09      825.26     22.75 o 
   1   7   9       25.28       25.84     15.36 o 
   2   7   9        4.61       26.30     18.51 o 
   3   7   9       23.56       42.61     23.55 o 
   4   7   9      512.10      579.76     35.27 o 
   5   7   9       20.56       22.12     20.14 o 
   6   7   9        1.64       -2.97     16.67 o 
   7   7   9      230.78      242.14     53.31 o 
   8   7   9        0.09       12.59     15.71 o 
   9   7   9       29.19       -1.86     13.37 o 
  10   7   9       17.20       -3.84     14.25 o 
  -9   8   9        0.92        4.40     12.27 o 
  -8   8   9      168.26      172.54     36.77 o 
  -7   8   9        3.20       12.28     13.37 o 
  -6   8   9      357.82      446.50     21.33 o 
  -5   8   9      141.79      141.18     15.60 o 
  -4   8   9       65.03       65.61     12.99 o 
  -3   8   9      590.13      663.67     22.78 o 
  -2   8   9        8.54        2.64     12.31 o 
  -1   8   9        4.49       17.85     12.93 o 
   0   8   9      486.95      497.10     21.72 o 
   1   8   9      219.72      251.15     23.98 o 
   2   8   9      782.45      816.17     32.47 o 
   3   8   9      234.45      290.05     24.53 o 
   4   8   9       56.74       86.06     23.98 o 
   5   8   9       85.93       34.87     32.01 o 
   6   8   9       58.66       34.38     29.13 o 
   7   8   9      165.88       69.16     43.70 o 
   8   8   9        8.37        3.69     17.21 o 
   9   8   9        9.44       -3.07     15.75 o 
  -8   9   9        6.76       28.31     18.86 o 
  -7   9   9        8.78       41.83     15.63 o 
  -6   9   9       76.25       96.14     15.19 o 
  -5   9   9        9.79       14.11     13.09 o 
  -4   9   9       44.63       58.39     16.23 o 
  -3   9   9      108.02       79.45     14.90 o 
  -2   9   9       14.50       26.28     14.18 o 
  -1   9   9      625.25      652.34     24.96 o 
   0   9   9        4.85       13.70     12.36 o 
   1   9   9        6.26       -3.89     14.22 o 
   2   9   9       54.52       38.87     20.65 o 
   3   9   9       34.13        5.87     16.46 o 
   4   9   9        1.50        3.20     19.24 o 
   5   9   9        4.28        2.80     19.31 o 
   6   9   9       18.40        0.08     17.44 o 
   7   9   9        2.42       -8.29     20.29 o 
   8   9   9       12.89       15.66     20.27 o 
  -7  10   9        9.49       -7.79     17.94 o 
  -6  10   9        7.09        1.04     10.50 o 
  -5  10   9        5.17        3.45     12.70 o 
  -4  10   9        9.42        5.43     15.25 o 
  -3  10   9        2.80       13.79     14.99 o 
  -2  10   9        0.78      -10.40     13.75 o 
  -1  10   9        6.66        9.63     13.37 o 
   0  10   9       12.54       23.01     15.79 o 
   1  10   9       74.00       65.69     16.09 o 
   2  10   9        0.03       -5.60     17.41 o 
   3  10   9        2.78       34.11     19.58 o 
   4  10   9        0.22        6.64     21.44 o 
   5  10   9        8.54       10.15     22.65 o 
   6  10   9       35.95        2.58     22.05 o 
   7  10   9        6.62      -17.37     24.47 o 
  -6  11   9        0.59        3.51     17.06 o 
  -5  11   9        1.14        7.37     15.19 o 
  -4  11   9        0.11      -15.11     15.11 o 
  -3  11   9        2.69       -7.93     17.02 o 
  -2  11   9        0.13       12.15     15.74 o 
  -1  11   9        1.95       37.68     19.09 o 
   0  11   9        8.38       30.10     15.49 o 
   1  11   9       10.54       26.98     20.72 o 
   2  11   9       18.03       26.04     15.05 o 
   3  11   9       27.97        3.94     19.20 o 
   4  11   9        0.29        6.60     27.11 o 
   5  11   9       67.98       57.40     65.22 o 
   6  11   9        0.09       52.27     45.43 o 
  -4  12   9       11.90       17.70     19.01 o 
  -3  12   9       17.00        5.65     20.07 o 
  -2  12   9        6.07       23.00     20.77 o 
  -1  12   9       13.81       23.33     20.69 o 
   0  12   9        5.56        7.06     17.48 o 
   1  12   9        1.00      -17.15     17.15 o 
   2  12   9        7.19       11.05     22.33 o 
   3  12   9        9.07       -5.72     15.54 o 
 -12   0  10       35.07       -1.56     23.15 o 
 -11   0  10        4.79        1.99      9.11 o 
 -10   0  10      900.66      961.70     37.25 o 
  -9   0  10        4.72       17.78      8.85 o 
  -8   0  10     1601.41     1728.39     30.93 o 
  -7   0  10       56.59       51.24      8.06 o 
  -6   0  10      277.57      256.76      6.82 o 
  -5   0  10      584.89      637.05      8.41 o 
  -4   0  10      318.01      329.22     14.27 o 
  -3   0  10     8800.22     8073.06    142.16 o 
  -2   0  10     1259.52      976.61     13.49 o 
  -1   0  10     4335.90     3942.34     39.65 o 
   0   0  10    10402.57     9589.63    115.14 o 
   1   0  10        0.12        0.46     12.64 o 
   2   0  10     5769.74     5653.19     89.33 o 
   3   0  10    12043.58    11778.63    188.48 o 
   4   0  10      520.41      557.50     30.88 o 
   5   0  10     2342.35     2369.80     42.38 o 
   6   0  10        0.11        2.70      7.72 o 
   7   0  10        0.48       -0.25      5.78 o 
   8   0  10      380.77      407.28     23.63 o 
   9   0  10       23.07       28.35      8.15 o 
  10   0  10       96.65      100.95     28.75 o 
  11   0  10        6.61      -46.82     46.82 o 
  12   0  10      102.00      111.35     87.93 o 
 -12   1  10       19.02        0.37     15.03 o 
 -11   1  10       79.99       62.21     12.72 o 
 -10   1  10       74.02       93.17      8.75 o 
  -9   1  10       90.16      103.43      7.61 o 
  -8   1  10     1116.49     1244.36     18.78 o 
  -7   1  10       98.09       91.55      8.03 o 
  -6   1  10       19.02       28.42      6.03 o 
  -5   1  10      141.10      143.01      4.31 o 
  -4   1  10        0.11        0.48      2.29 o 
  -3   1  10     1477.65     1370.91     10.54 o 
  -2   1  10      887.83      816.35      7.94 o 
  -1   1  10      470.74      429.23      7.80 o 
   0   1  10     2125.44     1806.69     20.60 o 
   1   1  10      897.52      799.25     12.85 o 
   2   1  10      503.22      448.31      8.97 o 
   3   1  10       48.92       43.30      9.38 o 
   4   1  10     1495.56     1519.82     35.89 o 
   5   1  10     1356.48     1262.30     13.25 o 
   6   1  10       17.10       19.87      8.90 o 
   7   1  10       77.22       90.18     14.20 o 
   8   1  10        8.06        1.87      8.28 o 
   9   1  10        1.42       -0.66     14.42 o 
  10   1  10       79.92       54.93     26.51 o 
  11   1  10        0.28      -10.48     15.86 o 
  12   1  10       15.63       99.10     53.84 o 
 -12   2  10        1.45       -5.55     18.76 o 
 -11   2  10      172.48      202.52     32.27 o 
 -10   2  10        3.49        8.42      7.13 o 
  -9   2  10       45.82       46.32      7.66 o 
  -8   2  10      463.55      517.83     12.12 o 
  -7   2  10        0.71        1.40      5.36 o 
  -6   2  10      389.41      403.51     10.38 o 
  -5   2  10      669.88      686.95     10.78 o 
  -4   2  10       36.26       46.83      3.92 o 
  -3   2  10     4342.75     4233.39     29.62 o 
  -2   2  10      193.74      169.03      5.94 o 
  -1   2  10     2166.78     1894.57     21.67 o 
   0   2  10      526.38      481.27     10.91 o 
   1   2  10      895.85      810.68     10.99 o 
   2   2  10     2316.81     2254.17     36.66 o 
   3   2  10       21.39       17.21     13.99 o 
   4   2  10      887.35      801.14     29.03 o 
   5   2  10      249.36      299.02     26.25 o 
   6   2  10      122.84      147.90     20.32 o 
   7   2  10      148.20      154.88     16.94 o 
   8   2  10      194.40      188.01     15.93 o 
   9   2  10       45.79       55.62     17.57 o 
  10   2  10       69.80       66.29     14.91 o 
  11   2  10        1.84       -1.05     22.04 o 
  12   2  10        0.90      -13.33     15.40 o 
 -12   3  10       14.34       -1.54     14.44 o 
 -11   3  10        2.73       -0.09      6.08 o 
 -10   3  10       13.23       10.73      7.15 o 
  -9   3  10      100.11      121.00      9.43 o 
  -8   3  10       43.63       45.87      7.78 o 
  -7   3  10      360.58      422.24     11.13 o 
  -6   3  10      352.70      357.99     10.82 o 
  -5   3  10      180.45      151.80      8.21 o 
  -4   3  10      883.38      784.86     11.79 o 
  -3   3  10      825.33      798.86     16.10 o 
  -2   3  10     1314.69     1207.26     14.65 o 
  -1   3  10        7.13        2.49      4.46 o 
   0   3  10     1385.39     1342.78     16.79 o 
   1   3  10       93.33       73.19      8.21 o 
   2   3  10     1239.06     1298.50     16.95 o 
   3   3  10      167.73      115.88     12.10 o 
   4   3  10      260.20      261.82     18.03 o 
   5   3  10       94.68      100.26     23.71 o 
   6   3  10        5.47       -5.20     10.93 o 
   7   3  10     1165.33     1180.41     36.79 o 
   8   3  10       73.66       81.94     15.03 o 
   9   3  10      310.42      322.91     20.45 o 
  10   3  10       34.76       25.53     15.07 o 
  11   3  10        6.65       -3.16     11.21 o 
  12   3  10        0.00      -12.13     12.74 o 
 -12   4  10        0.73      -11.34     19.21 o 
 -11   4  10        2.42       -1.63      6.71 o 
 -10   4  10       25.54       21.88      7.79 o 
  -9   4  10        0.71       -5.50      7.41 o 
  -8   4  10        0.35        6.60      7.68 o 
  -7   4  10      422.20      461.66     16.78 o 
  -6   4  10      126.09      162.66     10.94 o 
  -5   4  10        2.73       11.63      7.71 o 
  -4   4  10       39.88       31.99      7.60 o 
  -3   4  10      185.09      207.28     11.48 o 
  -2   4  10      489.41      464.74     11.15 o 
  -1   4  10        2.58       -1.64      6.06 o 
   0   4  10     1413.27     1476.08     20.11 o 
   1   4  10       38.21       31.41      7.55 o 
   2   4  10      175.28      218.64      9.47 o 
   3   4  10      432.44      414.41      9.98 o 
   4   4  10     1852.22     1760.78     22.97 o 
   5   4  10      375.47      377.04     27.73 o 
   6   4  10      344.40      396.11     28.70 o 
   7   4  10      452.79      458.38     21.82 o 
   8   4  10      514.06      600.72     22.39 o 
   9   4  10       40.55       21.09     14.02 o 
  10   4  10       19.96        5.43     14.11 o 
  11   4  10       53.46       45.42     18.81 o 
 -11   5  10       13.03        8.47      8.72 o 
 -10   5  10        3.56        3.00      7.73 o 
  -9   5  10       14.36        7.47      8.10 o 
  -8   5  10       27.53       26.50      9.49 o 
  -7   5  10      520.64      608.87     16.28 o 
  -6   5  10      120.49      124.19     18.26 o 
  -5   5  10        8.00        7.56      9.62 o 
  -4   5  10      317.86      284.40     15.21 o 
  -3   5  10       68.89       95.27     12.59 o 
  -2   5  10        0.06       -0.25      6.16 o 
  -1   5  10       52.51       47.59      8.72 o 
   0   5  10      208.63      229.99     12.84 o 
   1   5  10      182.33      194.41     10.88 o 
   2   5  10      253.18      267.26     17.19 o 
   3   5  10      337.63      296.96     18.14 o 
   4   5  10        0.74        6.82      9.35 o 
   5   5  10      132.53      119.33      7.40 o 
   6   5  10      191.84      230.96     25.56 o 
   7   5  10        0.00       -7.40     13.00 o 
   8   5  10       64.78       61.57     21.83 o 
   9   5  10       42.35       24.90     17.32 o 
  10   5  10        2.05       15.56     15.63 o 
  11   5  10        3.81        0.45     14.59 o 
 -11   6  10       72.53       39.67     16.53 o 
 -10   6  10       12.26        5.10     10.02 o 
  -9   6  10        0.15        2.92      8.42 o 
  -8   6  10       16.40       18.92      7.45 o 
  -7   6  10      117.40      115.41     15.12 o 
  -6   6  10        0.78        6.49      8.54 o 
  -5   6  10      243.02      249.95     18.27 o 
  -4   6  10        6.58       11.25     11.50 o 
  -3   6  10      196.90      208.61     15.80 o 
  -2   6  10       68.92       60.74     11.17 o 
  -1   6  10      288.55      298.55     16.06 o 
   0   6  10        6.74       -4.90      9.10 o 
   1   6  10      273.89      292.66     15.36 o 
   2   6  10      125.48      142.43     14.50 o 
   3   6  10       15.48       40.37     22.43 o 
   4   6  10      446.79      460.59     32.23 o 
   5   6  10       26.82       55.22     23.67 o 
   6   6  10       79.95       80.62     11.12 o 
   7   6  10      323.60      363.95     22.16 o 
   8   6  10        9.85       18.61     15.45 o 
   9   6  10        0.01       -9.40     14.66 o 
  10   6  10        2.03       -0.42     13.09 o 
 -10   7  10        4.55        1.88      9.18 o 
  -9   7  10        6.98        3.44      8.98 o 
  -8   7  10      187.07      185.78     29.43 o 
  -7   7  10        1.00        9.60     13.63 o 
  -6   7  10       16.50       27.90     13.55 o 
  -5   7  10       32.56       38.06     11.81 o 
  -4   7  10        0.31       -8.29     10.43 o 
  -3   7  10       11.33       15.43     12.17 o 
  -2   7  10       24.80       17.82     12.30 o 
  -1   7  10     1866.66     2060.30     33.16 o 
   0   7  10      343.30      360.90     19.94 o 
   1   7  10      206.67      217.50     16.89 o 
   2   7  10      125.17      160.11     22.62 o 
   3   7  10       86.67      111.94     26.84 o 
   4   7  10       81.99       88.84     29.67 o 
   5   7  10       50.21       62.24     24.38 o 
   6   7  10      120.14       61.07     54.93 o 
   7   7  10        6.21        7.68      4.94 o 
   8   7  10        4.05        9.33     16.86 o 
   9   7  10       33.63       21.58     19.06 o 
  10   7  10        0.60        6.71     15.83 o 
  -9   8  10        5.31       17.23     15.65 o 
  -8   8  10       71.85       31.40     18.59 o 
  -7   8  10       38.61       67.12     15.32 o 
  -6   8  10        6.07       22.93     12.37 o 
  -5   8  10      162.93      159.49     14.88 o 
  -4   8  10      140.32      150.19     17.21 o 
  -3   8  10       75.96       66.04     13.56 o 
  -2   8  10      461.57      532.64     20.46 o 
  -1   8  10        0.10        7.24     12.08 o 
   0   8  10       47.36       70.44     14.93 o 
   1   8  10       62.37       77.90     14.97 o 
   2   8  10        0.03       -5.05     12.10 o 
   3   8  10       47.33       60.03     22.64 o 
   4   8  10        5.69       13.61     19.44 o 
   5   8  10        0.92      -12.68     20.34 o 
   6   8  10        0.79       -3.15     19.15 o 
   7   8  10        0.39        1.35     18.48 o 
   8   8  10       38.63       10.08     17.99 o 
   9   8  10       22.23       15.13     20.44 o 
  -8   9  10        0.10       11.55     14.25 o 
  -7   9  10        2.14       23.43     15.36 o 
  -6   9  10       50.49       66.96     14.76 o 
  -5   9  10        0.68       -7.63     11.78 o 
  -4   9  10        6.73        9.66     11.81 o 
  -3   9  10        0.58        3.96     12.62 o 
  -2   9  10       58.56       71.45     15.56 o 
  -1   9  10      411.16      488.62     20.98 o 
   0   9  10       13.66        7.04     11.51 o 
   1   9  10      127.27      129.19     17.28 o 
   2   9  10       36.50       22.52     14.58 o 
   3   9  10        2.59       -1.92     14.64 o 
   4   9  10       54.79       81.63     39.13 o 
   5   9  10       63.60       34.93     30.49 o 
   6   9  10        0.81        1.10     20.34 o 
   7   9  10        9.13        6.30     18.15 o 
   8   9  10        0.01       18.04     19.44 o 
  -7  10  10        2.17       33.67     23.13 o 
  -6  10  10        4.42       32.78     16.52 o 
  -5  10  10        7.13        5.15     11.99 o 
  -4  10  10        3.29       13.57     19.54 o 
  -3  10  10        0.17      -12.21     12.97 o 
  -2  10  10       11.47       12.62     14.32 o 
  -1  10  10      117.69      106.02     17.65 o 
   0  10  10        7.69       17.62     13.68 o 
   1  10  10      312.65      292.83     46.54 o 
   2  10  10        3.16        3.64     13.27 o 
   3  10  10        0.10       20.10     19.38 o 
   4  10  10       10.24       25.87     30.88 o 
   5  10  10        0.53        8.79     24.67 o 
   6  10  10       39.32       16.42     25.50 o 
   7  10  10       11.98       14.71     21.16 o 
  -6  11  10       21.11       56.20     17.13 o 
  -5  11  10        4.30       -4.69     14.05 o 
  -4  11  10        1.56       -0.68     11.95 o 
  -3  11  10       13.29       -6.22     13.96 o 
  -2  11  10       10.12       30.69     15.57 o 
  -1  11  10        6.77        7.88     13.59 o 
   0  11  10        1.31        4.61     15.24 o 
   1  11  10       54.11       68.99     17.35 o 
   2  11  10       12.41        9.09     15.41 o 
   3  11  10       33.31       26.94     15.05 o 
   4  11  10        3.71        3.35     12.70 o 
   5  11  10       35.92       20.26     23.57 o 
  -3  12  10        6.10       -2.57     15.21 o 
  -2  12  10       20.52       52.35     20.34 o 
  -1  12  10        0.10      -17.54     17.54 o 
   0  12  10       21.74       34.93     18.60 o 
   1  12  10       10.53       25.37     19.59 o 
   2  12  10       21.16       38.08     17.80 o 
   3  12  10        0.87      -13.68     15.55 o 
 -12   1  11       58.51        0.44     15.48 o 
 -11   1  11        0.21        1.08      5.53 o 
 -10   1  11      120.87      129.96     25.77 o 
  -9   1  11       57.60       47.78      7.68 o 
  -8   1  11      360.86      417.48     16.55 o 
  -7   1  11       31.53       27.57      6.17 o 
  -6   1  11       78.80       74.83      5.41 o 
  -5   1  11      686.67      609.89      8.89 o 
  -4   1  11      273.21      298.06      8.32 o 
  -3   1  11     1538.82     1516.16     10.19 o 
  -2   1  11        0.76        4.32      2.44 o 
  -1   1  11      263.31      253.62      6.03 o 
   0   1  11      211.36      167.46     12.90 o 
   1   1  11     1401.34     1268.41     16.62 o 
   2   1  11      688.53      746.30     12.40 o 
   3   1  11      620.48      552.13     10.81 o 
   4   1  11       18.55       41.79     19.62 o 
   5   1  11     2612.66     2764.12     59.65 o 
   6   1  11        0.44        9.02      8.07 o 
   7   1  11      178.98      191.78     17.17 o 
   8   1  11      217.54      199.66     16.84 o 
   9   1  11        5.81       19.36     12.50 o 
  10   1  11       98.19       84.41     17.73 o 
  11   1  11        0.12       -7.97     20.21 o 
 -12   2  11        1.18       -6.76     15.99 o 
 -11   2  11        3.70        2.60      6.32 o 
 -10   2  11       57.05       49.53      8.18 o 
  -9   2  11      480.01      545.12     16.60 o 
  -8   2  11      119.75      135.43      8.33 o 
  -7   2  11      175.92      191.68      9.61 o 
  -6   2  11       63.15       56.76      5.86 o 
  -5   2  11     1334.32     1286.53     14.18 o 
  -4   2  11      776.60      785.25      8.30 o 
  -3   2  11        6.15        4.82      3.23 o 
  -2   2  11      816.15      801.86      8.98 o 
  -1   2  11     2045.65     1928.46     21.85 o 
   0   2  11       20.64       26.45      5.38 o 
   1   2  11      816.78      658.06     33.13 o 
   2   2  11      157.12      184.55      5.93 o 
   3   2  11      878.97      756.01     26.42 o 
   4   2  11       16.73       18.80     18.22 o 
   5   2  11        0.25      -16.16     19.08 o 
   6   2  11      192.74      208.98     16.07 o 
   7   2  11       15.46       15.15     11.56 o 
   8   2  11      367.22      381.61     32.09 o 
   9   2  11      660.26      700.62     27.83 o 
  10   2  11      129.93      140.52     27.26 o 
  11   2  11        8.51       15.19     12.28 o 
  12   2  11       10.60       -8.62     25.42 o 
 -12   3  11        4.13       -3.32     24.03 o 
 -11   3  11        1.97       -0.88      7.79 o 
 -10   3  11        0.00       -0.86      5.57 o 
  -9   3  11       43.29       49.49      7.97 o 
  -8   3  11      254.76      265.68      9.29 o 
  -7   3  11      153.19      151.43      8.26 o 
  -6   3  11        7.57        9.46      6.12 o 
  -5   3  11      591.04      587.99     11.41 o 
  -4   3  11      101.35       89.22      5.97 o 
  -3   3  11      534.02      554.01      9.00 o 
  -2   3  11      124.36      125.28      7.04 o 
  -1   3  11     4961.09     4628.73     41.52 o 
   0   3  11      444.93      354.66     11.44 o 
   1   3  11     5062.63     5062.30     50.10 o 
   2   3  11      268.54      287.49     11.89 o 
   3   3  11     2494.22     2633.80     24.97 o 
   4   3  11      237.50      222.07     23.73 o 
   5   3  11      250.87      294.40     33.57 o 
   6   3  11       56.32      100.56     27.46 o 
   7   3  11      280.72      291.75     25.31 o 
   8   3  11      192.87      216.19     23.55 o 
   9   3  11        0.77        3.53     11.49 o 
  10   3  11        1.90        7.05     10.07 o 
  11   3  11       26.95       31.57     23.19 o 
 -11   4  11       60.34       37.63     18.84 o 
 -10   4  11       98.51       55.58     14.42 o 
  -9   4  11        8.39       16.82      8.18 o 
  -8   4  11        3.98        7.59      6.84 o 
  -7   4  11        5.88        5.39      6.86 o 
  -6   4  11        9.44       10.09      7.41 o 
  -5   4  11        1.88       -3.97      6.48 o 
  -4   4  11      726.52      758.76     12.33 o 
  -3   4  11        2.32       -2.88      2.88 o 
  -2   4  11     3679.53     3316.04     74.99 o 
  -1   4  11     1765.04     1729.64     21.58 o 
   0   4  11     2608.72     2668.33     29.05 o 
   1   4  11     5484.76     5554.98     58.11 o 
   2   4  11        3.02        6.10      7.43 o 
   3   4  11      178.71      208.75      7.11 o 
   4   4  11        2.01        4.36      2.97 o 
   5   4  11      119.46      126.85     20.66 o 
   6   4  11      616.38      626.96     31.08 o 
   7   4  11      146.09      156.11     18.34 o 
   8   4  11        0.17       -7.09     16.04 o 
   9   4  11        1.41        0.98     11.57 o 
  10   4  11      133.81        9.86     21.32 o 
  11   4  11       11.20       13.39     21.11 o 
 -11   5  11       11.28        4.07     12.86 o 
 -10   5  11       94.14       27.95     12.18 o 
  -9   5  11       65.16       30.41     11.65 o 
  -8   5  11       96.62       67.87     19.40 o 
  -7   5  11        4.99        7.93      8.12 o 
  -6   5  11      229.57      270.35     13.65 o 
  -5   5  11        9.64       10.62      6.34 o 
  -4   5  11      193.40      213.46     12.58 o 
  -3   5  11      807.09      790.64     16.38 o 
  -2   5  11      312.07      301.60     13.20 o 
  -1   5  11      509.32      489.59     14.68 o 
   0   5  11      510.51      491.19     16.48 o 
   1   5  11       14.61       22.14      7.87 o 
   2   5  11     1020.99     1035.68     24.32 o 
   3   5  11      289.64      310.02     15.36 o 
   4   5  11      905.14      916.25     20.02 o 
   5   5  11        3.58        1.16      5.29 o 
   6   5  11     1630.65     1792.57     46.77 o 
   7   5  11      106.66      124.59     16.80 o 
   8   5  11      335.67      355.16     42.89 o 
   9   5  11        0.63      -11.79     14.00 o 
  10   5  11       45.19       24.42     17.42 o 
  11   5  11        1.36       39.75     54.99 o 
 -11   6  11        9.51        1.39     11.49 o 
 -10   6  11        6.62        8.12      9.80 o 
  -9   6  11        4.18        0.56      7.99 o 
  -8   6  11       48.66       52.12     10.97 o 
  -7   6  11       27.53       23.32      8.96 o 
  -6   6  11      305.66      352.42     16.82 o 
  -5   6  11        1.94        5.66      9.18 o 
  -4   6  11      120.06      115.03     12.21 o 
  -3   6  11        0.25       -7.54      8.96 o 
  -2   6  11      491.26      489.96     19.05 o 
  -1   6  11        7.75       19.45     10.19 o 
   0   6  11        0.75       -3.77     12.01 o 
   1   6  11      852.10      840.42     21.55 o 
   2   6  11       13.28        4.67     10.28 o 
   3   6  11        0.42       -2.36     11.74 o 
   4   6  11      384.64      413.22     20.13 o 
   5   6  11       23.85       22.40      9.98 o 
   6   6  11      209.70      199.93     14.89 o 
   7   6  11       34.35       21.35     19.84 o 
   8   6  11       22.53       14.20     17.58 o 
   9   6  11        4.33        9.38     14.49 o 
  10   6  11        3.63        3.50     14.06 o 
 -10   7  11        7.02        6.17     10.14 o 
  -9   7  11       11.64        3.58      8.55 o 
  -8   7  11       46.30       15.19     12.03 o 
  -7   7  11        0.09       -2.70     11.63 o 
  -6   7  11        2.86        1.21      9.27 o 
  -5   7  11      315.71      366.69     15.87 o 
  -4   7  11      338.89      385.72     18.25 o 
  -3   7  11      134.09      150.42     15.47 o 
  -2   7  11        6.33        5.45     10.74 o 
  -1   7  11      216.21      217.54     17.88 o 
   0   7  11      220.91      248.86     16.55 o 
   1   7  11       51.78       62.69     13.28 o 
   2   7  11     1371.16     1435.16     29.77 o 
   3   7  11      826.23      880.94     27.13 o 
   4   7  11      217.37      256.79     15.53 o 
   5   7  11      195.19      211.62     16.74 o 
   6   7  11        0.13        2.04      7.51 o 
   7   7  11       35.61       34.10     14.31 o 
   8   7  11       78.13       43.79     23.08 o 
   9   7  11       15.59       -7.69     18.70 o 
  10   7  11        0.10      -11.84     20.23 o 
  -9   8  11       53.58       27.93     15.65 o 
  -8   8  11       73.52       32.59     17.65 o 
  -7   8  11       38.40       34.58     16.38 o 
  -6   8  11       33.64       17.81     10.96 o 
  -5   8  11       56.78       44.93     13.42 o 
  -4   8  11       12.84       17.46     10.96 o 
  -3   8  11      195.54      212.32     28.67 o 
  -2   8  11      175.73      196.02     16.70 o 
  -1   8  11      169.91      187.09     17.03 o 
   0   8  11       47.76       60.22     14.05 o 
   1   8  11      295.85      326.99     20.57 o 
   2   8  11      210.63      205.59     16.21 o 
   3   8  11       87.05      133.61     15.84 o 
   4   8  11      143.29      115.65     25.43 o 
   5   8  11        1.39       -1.20      8.06 o 
   6   8  11      245.57      230.41    147.86 o 
   7   8  11       18.48        1.58     19.04 o 
   8   8  11        9.00       13.29     16.66 o 
   9   8  11        1.48       -3.35     16.48 o 
  -8   9  11       11.83       26.24     17.20 o 
  -7   9  11        7.33      -11.41     20.69 o 
  -6   9  11       10.76       41.55     14.82 o 
  -5   9  11        3.40       11.54     12.13 o 
  -4   9  11        0.17       -4.13     12.68 o 
  -3   9  11       20.54       26.61     16.54 o 
  -2   9  11      286.12      321.54     20.35 o 
  -1   9  11        1.72        8.43     13.10 o 
   0   9  11        8.55       -4.56     11.72 o 
   1   9  11        0.11      -13.08     13.08 o 
   2   9  11        7.64        1.81     11.02 o 
   3   9  11       97.15       79.93     19.15 o 
   4   9  11       32.94       10.48     16.66 o 
   5   9  11       22.89       -0.09      9.07 o 
   6   9  11       17.43       11.06      9.49 o 
   7   9  11       58.32        3.37     23.40 o 
   8   9  11       10.78        6.68     19.27 o 
  -7  10  11        6.33       34.72     17.15 o 
  -6  10  11        1.52        0.18     12.44 o 
  -5  10  11       19.86       10.58     12.61 o 
  -4  10  11        0.00        3.27     14.71 o 
  -3  10  11       49.83       63.16     21.07 o 
  -2  10  11       20.06       55.68     26.74 o 
  -1  10  11        1.50       16.82     15.91 o 
   0  10  11        8.48       25.15     14.36 o 
   1  10  11        0.01        5.59     13.95 o 
   2  10  11       33.46        1.74     12.71 o 
   3  10  11       17.15       39.56     28.98 o 
   4  10  11        7.47       24.07     17.64 o 
   5  10  11        2.68      -13.01     13.74 o 
   6  10  11        0.85      -22.64     33.95 o 
   7  10  11        0.00        6.69     24.90 o 
  -6  11  11       10.19       39.10     18.07 o 
  -5  11  11        0.07       -3.93     19.15 o 
  -4  11  11        7.28        2.83     14.56 o 
  -3  11  11       14.89        7.69     14.74 o 
  -2  11  11        5.79       38.93     26.46 o 
  -1  11  11       35.55       37.56     16.12 o 
   0  11  11       12.05       12.99     18.80 o 
   1  11  11       12.04       10.69     14.62 o 
   2  11  11        3.09      -16.83     16.83 o 
   3  11  11        3.49      -14.98     15.47 o 
   4  11  11       46.68       22.93     18.85 o 
   5  11  11        0.60        6.81     12.61 o 
  -3  12  11        1.19       21.15     26.72 o 
  -2  12  11       13.89       31.53     20.58 o 
  -1  12  11        4.11      -15.66     22.55 o 
   0  12  11       19.63       28.01     18.37 o 
   1  12  11       14.73       25.94     17.79 o 
   2  12  11        4.09      -15.61     21.41 o 
   3  12  11       18.80      -13.91     23.05 o 
 -12   0  12      126.12      238.83     40.59 o 
 -11   0  12       19.65       -1.82     21.85 o 
 -10   0  12      132.28       92.36     53.73 o 
  -9   0  12       33.55       38.14      9.69 o 
  -8   0  12      221.84      243.01      9.36 o 
  -7   0  12       30.18       28.70      6.53 o 
  -6   0  12      112.31      132.11      8.08 o 
  -5   0  12       62.55       59.84     26.80 o 
  -4   0  12        1.50       42.92     15.09 o 
  -3   0  12       93.46      100.97     15.35 o 
  -2   0  12     1184.98     1211.78     18.99 o 
  -1   0  12     3781.62     3269.52     33.64 o 
   0   0  12     3035.49     2717.36     52.39 o 
   1   0  12       67.04       70.94     14.07 o 
   2   0  12     1746.96     1544.35     36.69 o 
   3   0  12     1249.44     1448.08     40.16 o 
   4   0  12     3607.87     3957.85     84.41 o 
   5   0  12        0.25        3.32      7.41 o 
   6   0  12        7.95        4.03     14.07 o 
   7   0  12        1.12       -3.50      5.24 o 
   8   0  12       30.47       28.41     19.73 o 
   9   0  12        7.11        5.86     16.13 o 
  10   0  12       29.67       10.66     64.51 o 
  11   0  12        9.43       34.33     45.52 o 
 -12   1  12        7.62       -0.47     16.07 o 
 -11   1  12       75.31        0.61     14.74 o 
 -10   1  12        0.34        0.91      4.51 o 
  -9   1  12        5.31        4.51      3.63 o 
  -8   1  12      551.18      592.40     14.71 o 
  -7   1  12        2.06        5.76      4.44 o 
  -6   1  12       80.63       77.43      5.13 o 
  -5   1  12      126.68      123.30      9.09 o 
  -4   1  12     1273.91     1375.72     12.46 o 
  -3   1  12        2.22        3.50      2.49 o 
  -2   1  12      988.70      955.87      8.84 o 
  -1   1  12      910.91      791.09     10.50 o 
   0   1  12      104.25      121.35     11.34 o 
   1   1  12      950.97      871.48     13.52 o 
   2   1  12     1152.53     1093.62     15.23 o 
   3   1  12      979.59      971.16     13.25 o 
   4   1  12       73.81       60.82     23.41 o 
   5   1  12        3.03       -7.96     18.42 o 
   6   1  12      159.63      192.68     12.71 o 
   7   1  12      193.19      219.30     17.76 o 
   8   1  12      167.41      166.44     16.33 o 
   9   1  12       80.29       70.13     10.93 o 
  10   1  12      140.87      143.99     28.50 o 
  11   1  12        5.69      -27.04     31.90 o 
 -12   2  12        3.84        0.12     14.31 o 
 -11   2  12       50.31        0.27     11.07 o 
 -10   2  12       58.54       47.08     10.12 o 
  -9   2  12       99.58      126.63     10.21 o 
  -8   2  12       11.55        8.89      5.03 o 
  -7   2  12      268.01      286.41     10.79 o 
  -6   2  12       17.96       20.28      3.98 o 
  -5   2  12     1378.24     1301.23     19.08 o 
  -4   2  12      657.41      573.99      7.35 o 
  -3   2  12       59.99       67.99      4.32 o 
  -2   2  12      135.92      152.49      6.13 o 
  -1   2  12       35.64       27.95      5.71 o 
   0   2  12     6866.17     6411.75     66.94 o 
   1   2  12        0.79        1.30      3.72 o 
   2   2  12      124.24      120.78     11.83 o 
   3   2  12      664.83      589.26     28.27 o 
   4   2  12       83.31       97.12     20.64 o 
   5   2  12      130.35      160.66     29.26 o 
   6   2  12      211.28      228.92     16.67 o 
   7   2  12       31.49       31.86     14.04 o 
   8   2  12      335.22      369.57     24.43 o 
   9   2  12       21.48       16.77     11.86 o 
  10   2  12        2.36       13.32     14.12 o 
  11   2  12        0.04       -4.53      9.00 o 
  12   2  12        7.27        5.83     49.16 o 
 -12   3  12        6.38        5.08     16.29 o 
 -11   3  12        1.64       -2.86     10.81 o 
 -10   3  12        6.32        9.01      7.06 o 
  -9   3  12      171.04      177.70     15.86 o 
  -8   3  12       41.20       45.97      7.37 o 
  -7   3  12        4.93        4.82      5.25 o 
  -6   3  12       41.16       42.63      7.46 o 
  -5   3  12       43.24       45.42      6.42 o 
  -4   3  12        1.34        3.48      4.21 o 
  -3   3  12       71.60       73.99      6.32 o 
  -2   3  12       35.75       26.48      4.42 o 
  -1   3  12     2043.63     1950.65     23.88 o 
   0   3  12     5087.18     5001.97     48.24 o 
   1   3  12      619.18      553.76     12.53 o 
   2   3  12     1702.53     1748.56     22.42 o 
   3   3  12      399.01      399.25     19.56 o 
   4   3  12       99.02      123.19     22.30 o 
   5   3  12      253.47      278.43     30.36 o 
   6   3  12       95.50       84.16     37.65 o 
   7   3  12        4.89       10.43     17.00 o 
   8   3  12        2.51       -3.17     10.41 o 
   9   3  12       36.38       25.61     13.20 o 
  10   3  12       26.29       11.50     12.20 o 
  11   3  12        0.46       -6.83     13.63 o 
 -11   4  12       62.25       23.60     10.87 o 
 -10   4  12        3.68        6.31      6.80 o 
  -9   4  12       11.37        6.59      6.93 o 
  -8   4  12      175.91      200.06     19.34 o 
  -7   4  12      121.09      146.04      9.89 o 
  -6   4  12      258.55      285.08     12.02 o 
  -5   4  12      167.12      192.72     10.73 o 
  -4   4  12       36.48       38.80      6.97 o 
  -3   4  12      544.63      540.55     12.05 o 
  -2   4  12       40.48       40.10      6.88 o 
  -1   4  12      509.32      512.57     19.23 o 
   0   4  12      123.89      100.55      8.17 o 
   1   4  12     1001.99      950.34     18.62 o 
   2   4  12     1824.31     1892.44     28.53 o 
   3   4  12       60.61       58.37     11.61 o 
   4   4  12        6.13        6.30     13.88 o 
   5   4  12      407.26      434.02     28.26 o 
   6   4  12      531.83      570.04     35.43 o 
   7   4  12       12.88        5.58     12.01 o 
   8   4  12       22.04       20.71     13.66 o 
   9   4  12        8.87        8.48     12.02 o 
  10   4  12       13.33        8.85     11.55 o 
  11   4  12       23.50       43.01     18.22 o 
 -11   5  12       10.76       13.44     12.11 o 
 -10   5  12      132.55      145.77     29.64 o 
  -9   5  12       17.20       12.16      7.83 o 
  -8   5  12      100.91       88.33     20.85 o 
  -7   5  12       18.82       24.36      8.18 o 
  -6   5  12       48.14       45.90     12.08 o 
  -5   5  12        4.67        3.81      9.08 o 
  -4   5  12      174.24      183.43     17.69 o 
  -3   5  12       34.64       29.82      9.00 o 
  -2   5  12       50.86       51.75      8.84 o 
  -1   5  12     3420.95     3610.37     37.94 o 
   0   5  12      274.23      271.67     13.98 o 
   1   5  12     1262.09     1288.23     23.17 o 
   2   5  12       70.93       60.25     12.29 o 
   3   5  12      212.26      192.84     14.96 o 
   4   5  12      370.20      359.05     21.79 o 
   5   5  12      382.44      377.96     28.10 o 
   6   5  12      156.32      150.77     27.25 o 
   7   5  12      451.06      576.69     29.62 o 
   8   5  12       16.60       16.77     14.15 o 
   9   5  12       16.62       -6.49     12.55 o 
  10   5  12        4.20        2.31     13.87 o 
  11   5  12        0.05       13.47     18.97 o 
 -10   6  12       42.98       19.46     12.21 o 
  -9   6  12        1.77        1.65      7.39 o 
  -8   6  12      116.24      110.92     30.01 o 
  -7   6  12       33.16       24.13     10.06 o 
  -6   6  12        0.92        0.62      6.83 o 
  -5   6  12      825.52      865.70     31.65 o 
  -4   6  12       21.14       17.71      9.86 o 
  -3   6  12     2023.24     2183.34     31.85 o 
  -2   6  12      230.15      221.64     13.67 o 
  -1   6  12        0.01       -1.47      7.43 o 
   0   6  12      511.98      466.31     20.73 o 
   1   6  12       11.86        5.26      8.34 o 
   2   6  12      383.88      353.74     20.52 o 
   3   6  12        1.24       -3.51     11.60 o 
   4   6  12      117.59      132.36     14.60 o 
   5   6  12        5.78       13.92      7.41 o 
   6   6  12       23.35       -0.85     14.95 o 
   7   6  12       32.92        7.74     19.13 o 
   8   6  12       19.41        8.91     15.01 o 
   9   6  12       36.13       29.44     18.65 o 
  10   6  12        2.02       18.44     16.22 o 
 -10   7  12        2.91        3.69      9.70 o 
  -9   7  12        2.03        0.30     11.84 o 
  -8   7  12        5.31        1.56      6.57 o 
  -7   7  12       40.38       28.34     11.62 o 
  -6   7  12       85.93       93.88     11.78 o 
  -5   7  12       34.24       46.73     11.95 o 
  -4   7  12       79.07      110.91     13.40 o 
  -3   7  12     1162.21     1253.81     25.78 o 
  -2   7  12       23.60       31.32     13.23 o 
  -1   7  12      196.64      219.75     16.99 o 
   0   7  12       46.97       43.63     12.72 o 
   1   7  12      490.82      527.70     22.68 o 
   2   7  12       39.19       42.32     14.51 o 
   3   7  12       27.68       46.90     18.16 o 
   4   7  12        2.21       -2.94      7.69 o 
   5   7  12        2.70       -1.34      6.95 o 
   6   7  12        0.06       -2.77      3.81 o 
   7   7  12        0.73      -13.31     20.12 o 
   8   7  12        0.21       18.15     17.25 o 
   9   7  12        0.16       15.00     15.90 o 
  10   7  12        0.70       -4.36     18.95 o 
  -9   8  12       18.56       -2.12      8.93 o 
  -8   8  12        1.77        1.67     11.22 o 
  -7   8  12        4.90        7.85     11.64 o 
  -6   8  12        1.92       -5.30      9.87 o 
  -5   8  12       32.55       17.51     12.31 o 
  -4   8  12       30.43       25.53     12.09 o 
  -3   8  12      113.05       89.78     13.34 o 
  -2   8  12       73.96       73.16     13.44 o 
  -1   8  12        0.97      -11.52     11.52 o 
   0   8  12      447.07      521.65     22.89 o 
   1   8  12        0.41        9.81     11.68 o 
   2   8  12       65.41       72.64     13.44 o 
   3   8  12       98.92       87.91     18.48 o 
   4   8  12       47.07       48.16     15.96 o 
   5   8  12        1.31        3.88     12.18 o 
   6   8  12       46.15        0.43     18.06 o 
   7   8  12       52.27       32.38     28.42 o 
   8   8  12        0.44      -12.63     17.61 o 
   9   8  12        2.13        2.44     15.18 o 
  -8   9  12       20.84       26.95     15.14 o 
  -7   9  12        3.06       13.03     16.15 o 
  -6   9  12       15.38       22.58     13.14 o 
  -5   9  12        0.14       -3.87     11.64 o 
  -4   9  12        7.94       24.06     12.66 o 
  -3   9  12       27.16       26.83     14.50 o 
  -2   9  12       20.06       26.36     13.55 o 
  -1   9  12        0.03       14.18     11.95 o 
   0   9  12       10.24       18.98     13.58 o 
   1   9  12      230.52      259.26     39.22 o 
   2   9  12        0.78        9.19     11.56 o 
   3   9  12       84.54       39.93     25.91 o 
   4   9  12        7.38       -7.09     14.31 o 
   5   9  12      137.73       -1.23     12.08 o 
   6   9  12        3.09        1.69     20.03 o 
   7   9  12       27.55       -1.67     20.56 o 
   8   9  12       11.44        2.24     17.64 o 
  -7  10  12       24.79       33.41     20.07 o 
  -6  10  12        3.49       -2.42     11.35 o 
  -5  10  12       14.35       -1.49     12.53 o 
  -4  10  12        1.63       -7.30     15.63 o 
  -3  10  12        0.05       18.93     18.38 o 
  -2  10  12        1.22       11.51     13.08 o 
  -1  10  12       58.89       66.07     16.06 o 
   0  10  12       12.84       30.46     16.50 o 
   1  10  12       71.66       67.76     16.05 o 
   2  10  12        1.61       -9.98     12.47 o 
   3  10  12       15.29       15.47     17.21 o 
   4  10  12       13.00        9.14     16.02 o 
   5  10  12        0.23       -3.66      9.70 o 
   6  10  12        0.06       -2.96     22.37 o 
   7  10  12       39.32        6.59     27.71 o 
  -5  11  12        6.94        4.42     13.02 o 
  -4  11  12        2.24       13.32     14.93 o 
  -3  11  12        2.77        4.93     14.62 o 
  -2  11  12        5.87       18.74     17.35 o 
  -1  11  12       77.38       79.86     18.15 o 
   0  11  12        4.22      -10.58     13.97 o 
   1  11  12       12.52       -0.10     12.86 o 
   2  11  12        4.31        6.68     12.99 o 
   3  11  12       19.69       25.20     19.33 o 
   4  11  12        0.35       12.92     20.32 o 
   5  11  12       33.87       27.53     29.42 o 
  -3  12  12        6.42       10.27     18.07 o 
  -2  12  12       22.74      -10.00     15.47 o 
  -1  12  12        0.40       16.33     19.04 o 
   0  12  12        2.53       47.51     20.43 o 
   1  12  12       22.25       39.08     20.32 o 
   2  12  12        0.16        8.45     15.12 o 
 -12   1  13       54.05       -0.46     18.74 o 
 -11   1  13       16.29       -0.46     14.55 o 
 -10   1  13      100.72       94.07     15.99 o 
  -9   1  13      150.95      179.21      7.30 o 
  -8   1  13      388.15      423.95     11.44 o 
  -7   1  13       27.58       37.69      4.57 o 
  -6   1  13      213.93      204.30      5.57 o 
  -5   1  13     1263.53     1268.74     24.46 o 
  -4   1  13      306.04      296.90      3.80 o 
  -3   1  13      700.90      770.62      6.05 o 
  -2   1  13      878.62      858.60      8.67 o 
  -1   1  13      464.59      443.89      9.43 o 
   0   1  13        0.15        4.34      5.42 o 
   1   1  13     5418.25     5114.03     63.81 o 
   2   1  13     3019.68     3140.76     37.15 o 
   3   1  13     4384.67     4554.94     45.19 o 
   4   1  13       85.07       80.37     16.27 o 
   5   1  13       49.05       51.42     22.98 o 
   6   1  13      202.65      204.89     13.24 o 
   7   1  13      300.19      310.30     17.44 o 
   8   1  13      101.03       89.58     10.34 o 
   9   1  13        7.24       16.25     10.25 o 
  10   1  13        3.36       21.71     18.24 o 
  11   1  13        0.00       18.52     32.09 o 
 -12   2  13        0.01        1.37     16.73 o 
 -11   2  13       20.71        1.76     12.49 o 
 -10   2  13      176.24      193.98      8.84 o 
  -9   2  13       51.31       55.06      7.37 o 
  -8   2  13        9.33        7.97      5.15 o 
  -7   2  13       28.63       35.39      4.72 o 
  -6   2  13       50.97       59.84      3.80 o 
  -5   2  13       63.77       74.01      3.85 o 
  -4   2  13      130.43      134.50      4.19 o 
  -3   2  13      757.84      632.85      8.93 o 
  -2   2  13       88.84      132.74      7.79 o 
  -1   2  13     1464.65     1619.38     19.36 o 
   0   2  13     1509.82     1620.62     19.85 o 
   1   2  13     4212.50     4187.60     38.42 o 
   2   2  13     1957.21     2215.66     25.89 o 
   3   2  13      900.97      904.20     32.45 o 
   4   2  13       22.56       51.48     19.84 o 
   5   2  13       26.25       53.34     23.45 o 
   6   2  13       34.83       24.91     26.57 o 
   7   2  13       35.88       52.41     18.53 o 
   8   2  13        1.95       -5.79     12.58 o 
   9   2  13       35.19       36.60     14.22 o 
  10   2  13       76.59       40.82     32.67 o 
  11   2  13       13.72       16.14     11.06 o 
 -12   3  13        6.12        0.56     15.40 o 
 -11   3  13        0.02        2.95     17.26 o 
 -10   3  13       10.46        6.46      6.68 o 
  -9   3  13       18.72       12.54      5.95 o 
  -8   3  13       16.01       20.53      5.53 o 
  -7   3  13       91.12       89.19      8.19 o 
  -6   3  13       22.69       23.35      5.65 o 
  -5   3  13        8.31        6.28      5.05 o 
  -4   3  13      383.45      335.99      8.07 o 
  -3   3  13     1009.39      989.51     11.86 o 
  -2   3  13       10.44       11.15      3.68 o 
  -1   3  13     2307.53     2429.04     27.95 o 
   0   3  13       58.04       47.82      7.98 o 
   1   3  13     2396.14     2533.96     26.29 o 
   2   3  13      773.29      711.17     13.91 o 
   3   3  13      227.78      245.08     17.83 o 
   4   3  13        0.23        3.50     19.19 o 
   5   3  13        0.94      -10.08     20.89 o 
   6   3  13       42.18       47.32     31.57 o 
   7   3  13      314.04      291.89     21.51 o 
   8   3  13        4.87        7.71     11.26 o 
   9   3  13       44.51       20.07     17.07 o 
  10   3  13       10.99       19.21     21.39 o 
  11   3  13        6.85        8.43     17.02 o 
 -11   4  13        3.57        5.46     38.49 o 
 -10   4  13       31.67       19.19      7.89 o 
  -9   4  13      290.95      308.61     10.92 o 
  -8   4  13       48.72       42.37      7.25 o 
  -7   4  13      375.92      404.89     11.98 o 
  -6   4  13        0.13        1.13      6.31 o 
  -5   4  13      590.25      643.62     13.44 o 
  -4   4  13       19.86       36.80      9.52 o 
  -3   4  13      482.50      524.27     11.99 o 
  -2   4  13       48.36       34.69      6.22 o 
  -1   4  13      168.98      181.09      9.03 o 
   0   4  13      898.05      883.30     18.05 o 
   1   4  13      264.36      251.41     10.35 o 
   2   4  13       36.45       39.83      5.94 o 
   3   4  13      590.06      542.66     13.06 o 
   4   4  13       14.64        2.86     18.21 o 
   5   4  13      304.57      338.94     26.38 o 
   6   4  13        0.97       -3.55     19.40 o 
   7   4  13      428.75      478.22     33.40 o 
   8   4  13      171.46      165.45     44.19 o 
   9   4  13       37.55        4.73     16.78 o 
  10   4  13        2.71      -10.85     11.98 o 
  11   4  13        1.69       12.96     13.47 o 
 -11   5  13        2.63        0.52     22.89 o 
 -10   5  13        3.56        5.63      7.19 o 
  -9   5  13       51.36       14.97      8.73 o 
  -8   5  13       30.52       22.34      9.15 o 
  -7   5  13      153.24      169.16     10.68 o 
  -6   5  13       63.22       75.85     11.12 o 
  -5   5  13       15.77       15.23      9.72 o 
  -4   5  13      754.58      783.91     20.95 o 
  -3   5  13       29.83       32.03     10.72 o 
  -2   5  13        2.48        2.45      7.12 o 
  -1   5  13     4313.81     4359.67     45.88 o 
   0   5  13      502.45      475.78     13.89 o 
   1   5  13       88.33       99.25     14.14 o 
   2   5  13      269.57      280.33     12.61 o 
   3   5  13      578.24      582.55     17.04 o 
   4   5  13        0.07       -5.55      5.55 o 
   5   5  13     1542.46     1772.83     44.94 o 
   6   5  13       61.74       67.41     20.91 o 
   7   5  13      695.01      855.38     36.64 o 
   8   5  13       14.46       11.09     15.97 o 
   9   5  13        4.25        2.24     10.57 o 
  10   5  13       44.31       18.71     18.05 o 
  11   5  13        5.94        6.76     16.79 o 
 -10   6  13        4.22        1.84      8.98 o 
  -9   6  13      205.95      228.65     12.55 o 
  -8   6  13        2.94       -6.65      8.39 o 
  -7   6  13       16.68       12.14     10.25 o 
  -6   6  13      454.12      445.23     16.87 o 
  -5   6  13       31.24       16.04     12.38 o 
  -4   6  13      322.21      258.39     18.89 o 
  -3   6  13       52.72       50.27     11.99 o 
  -2   6  13      236.85      275.44     20.23 o 
  -1   6  13      132.26      152.44     14.08 o 
   0   6  13      197.70      219.83     14.92 o 
   1   6  13      153.55      169.75     15.65 o 
   2   6  13      164.80      187.24     17.57 o 
   3   6  13       20.86       26.29     12.35 o 
   4   6  13      101.50      107.76      8.67 o 
   5   6  13     1048.25     1184.81     45.78 o 
   6   6  13      312.73      423.28     39.04 o 
   7   6  13       85.29       39.10     24.60 o 
   8   6  13        4.53       -1.32     13.23 o 
   9   6  13        3.93       -4.76     14.89 o 
  10   6  13        1.28       15.97     19.75 o 
 -10   7  13       12.17        4.89      9.12 o 
  -9   7  13        5.82       -0.53     10.39 o 
  -8   7  13       39.04        9.29      9.58 o 
  -7   7  13        0.52        6.83      7.65 o 
  -6   7  13       16.39       20.46      9.64 o 
  -5   7  13        4.12       16.02     10.92 o 
  -4   7  13      162.80      191.39     30.07 o 
  -3   7  13      724.30      760.83     27.25 o 
  -2   7  13      183.54      217.65     15.79 o 
  -1   7  13      992.52     1041.44     24.51 o 
   0   7  13       17.77       20.71     12.51 o 
   1   7  13      345.20      382.71     20.96 o 
   2   7  13        8.70       19.43     11.71 o 
   3   7  13        0.17        2.67     11.62 o 
   4   7  13      192.46      216.73     16.60 o 
   5   7  13       86.79       79.99     16.19 o 
   6   7  13       64.23       38.84     16.30 o 
   7   7  13        4.09       15.70     21.32 o 
   8   7  13        0.02      -14.48     16.03 o 
   9   7  13        0.36        1.12     14.20 o 
  -9   8  13        3.20        1.58      9.86 o 
  -8   8  13       24.27        6.41     10.54 o 
  -7   8  13        1.68       -7.39     12.21 o 
  -6   8  13        6.87        9.41     10.61 o 
  -5   8  13        1.09       -0.20      9.39 o 
  -4   8  13      175.98      207.14     15.13 o 
  -3   8  13      157.42      192.95     18.12 o 
  -2   8  13       12.16       27.69     11.42 o 
  -1   8  13        1.79       -6.52     11.51 o 
   0   8  13      188.98      193.84     15.84 o 
   1   8  13       22.47       18.09     10.84 o 
   2   8  13        0.37       10.86     15.60 o 
   3   8  13        0.48        7.02      9.83 o 
   4   8  13       16.17       20.30     13.69 o 
   5   8  13      193.22      237.82     44.58 o 
   6   8  13       31.40        9.68      8.43 o 
   7   8  13       22.44      -20.60     23.16 o 
   8   8  13       18.14       -2.96     16.11 o 
   9   8  13       10.68       -6.42     16.98 o 
  -8   9  13        0.16       -2.57     15.99 o 
  -7   9  13        7.86        5.13     10.49 o 
  -6   9  13        2.84        2.13     10.22 o 
  -5   9  13        5.85       33.27     15.27 o 
  -4   9  13       91.42      110.69     15.25 o 
  -3   9  13       15.02       16.57     15.03 o 
  -2   9  13        6.48        8.81     12.83 o 
  -1   9  13       84.22       69.34     15.53 o 
   0   9  13       85.21       69.31     16.54 o 
   1   9  13      117.77      108.86     22.78 o 
   2   9  13       55.85       50.27     17.64 o 
   3   9  13       10.98       20.70     16.78 o 
   4   9  13      162.34      188.85     32.61 o 
   5   9  13        2.06       -3.59     12.13 o 
   6   9  13        6.94       -1.25     19.73 o 
   7   9  13       59.98      -10.53     24.04 o 
   8   9  13       23.32       -6.48     18.28 o 
  -7  10  13       32.06       23.54     13.76 o 
  -6  10  13       13.72       19.33     14.53 o 
  -5  10  13       81.73       94.59     24.64 o 
  -4  10  13       16.33       24.18     15.67 o 
  -3  10  13       43.68       58.55     18.49 o 
  -2  10  13       33.56       59.76     16.85 o 
  -1  10  13       55.43       71.07     15.77 o 
   0  10  13       18.71       21.65     13.95 o 
   1  10  13       47.01       30.06     19.06 o 
   2  10  13       10.27       32.65     16.35 o 
   3  10  13        1.34        9.87     13.21 o 
   4  10  13        5.55       -7.97     11.99 o 
   5  10  13       30.45        9.50     13.87 o 
   6  10  13        0.72       29.89     29.61 o 
  -5  11  13        1.41       10.75     14.70 o 
  -4  11  13       21.56        2.55     13.80 o 
  -3  11  13        8.97       -2.29     11.95 o 
  -2  11  13       12.67       41.25     17.25 o 
  -1  11  13        6.44       15.94     15.43 o 
   0  11  13        0.91       23.65     15.68 o 
   1  11  13        4.01       13.85     17.04 o 
   2  11  13       17.25       16.42     17.70 o 
   3  11  13       27.81       26.58     19.86 o 
   4  11  13        5.34       11.21     18.27 o 
   5  11  13       32.78       35.89     35.40 o 
  -2  12  13        0.48       28.52     18.85 o 
  -1  12  13        1.96        5.05     17.67 o 
   0  12  13        2.62       17.82     16.38 o 
   1  12  13        0.10      -17.25     17.25 o 
   2  12  13        0.63        7.16     17.65 o 
 -12   0  14       56.04       -0.52     36.94 o 
 -11   0  14       60.16        1.82     23.15 o 
 -10   0  14       17.39        9.51      6.72 o 
  -9   0  14       28.61       28.27      3.85 o 
  -8   0  14       74.43       76.13      4.19 o 
  -7   0  14      297.08      336.10     33.58 o 
  -6   0  14       57.63       82.21     22.63 o 
  -5   0  14      733.98      669.07     32.87 o 
  -4   0  14     3592.48     3576.02     91.93 o 
  -3   0  14     1548.04     1443.87     39.83 o 
  -2   0  14     3596.85     3372.85     45.18 o 
  -1   0  14     2464.10     2266.88     27.07 o 
   0   0  14      268.00      288.63     11.17 o 
   1   0  14     9375.45     9374.32    125.87 o 
   2   0  14        6.62       12.36     15.17 o 
   3   0  14       18.20       23.53     22.09 o 
   4   0  14     1657.73     1742.98     50.47 o 
   5   0  14       25.11       15.88     25.27 o 
   6   0  14       10.89       10.15     11.10 o 
   7   0  14       26.49       19.09      8.03 o 
   8   0  14      936.47      960.35     64.64 o 
   9   0  14        0.32       -5.08      7.39 o 
  11   0  14       30.37       11.71     45.52 o 
 -12   1  14        1.98       -0.11     15.80 o 
 -11   1  14        1.67        0.26     14.66 o 
 -10   1  14        5.14        1.53      2.33 o 
  -9   1  14       48.83       52.06      3.41 o 
  -8   1  14       34.54       28.86      2.52 o 
  -7   1  14        3.56        2.35      8.84 o 
  -6   1  14      267.85      331.12     18.89 o 
  -5   1  14       11.27       15.10     10.97 o 
  -4   1  14      159.67      159.47     12.81 o 
  -3   1  14      366.51      365.27      3.68 o 
  -2   1  14     2232.79     2287.10     18.00 o 
  -1   1  14      132.08      119.76      9.39 o 
   0   1  14     3308.93     3457.97     59.72 o 
   1   1  14     3282.70     3175.77    204.28 o 
   2   1  14       65.04       56.56      5.78 o 
   3   1  14     1053.19     1148.91     15.72 o 
   4   1  14       50.61       45.91      8.60 o 
   5   1  14      769.53      818.10     38.07 o 
   6   1  14       46.43       45.54     15.30 o 
   7   1  14       13.95       13.36      8.16 o 
   8   1  14       13.49       18.18      8.11 o 
   9   1  14      329.93      291.21     15.22 o 
  10   1  14        3.21        2.53     10.03 o 
  11   1  14        0.26       21.79     33.56 o 
 -12   2  14        0.77       -0.59     16.80 o 
 -11   2  14        7.71       -0.30     12.68 o 
 -10   2  14      199.41      207.93     22.13 o 
  -9   2  14        0.98        3.74      3.77 o 
  -8   2  14       12.72       13.60      4.78 o 
  -7   2  14       86.45       81.75      4.57 o 
  -6   2  14        8.74        6.93      2.80 o 
  -5   2  14      242.63      290.55      4.73 o 
  -4   2  14     1193.92     1122.66     11.24 o 
  -3   2  14        0.24       -3.13      4.27 o 
  -2   2  14     5696.32     5651.41     44.76 o 
  -1   2  14     1901.17     1671.69     37.84 o 
   0   2  14     3373.60     3425.36     31.74 o 
   1   2  14      748.03      786.95     14.84 o 
   2   2  14     1811.75     1678.11     21.96 o 
   3   2  14      413.38      497.99     32.09 o 
   4   2  14      323.78      320.70     27.14 o 
   5   2  14       58.98       51.70     27.68 o 
   6   2  14        1.35        8.71     25.39 o 
   7   2  14       26.43       31.54     12.29 o 
   8   2  14       41.46       40.87     11.21 o 
   9   2  14        0.14        3.85      9.56 o 
  10   2  14      183.13      235.44     62.16 o 
  11   2  14       30.00        6.97     25.21 o 
 -11   3  14        3.95       -4.98     18.22 o 
 -10   3  14        4.89        7.42      6.41 o 
  -9   3  14      107.50      102.56     17.56 o 
  -8   3  14       79.84       76.80      5.93 o 
  -7   3  14       64.79       62.62      5.37 o 
  -6   3  14       31.53       32.18      6.11 o 
  -5   3  14      241.03      243.55      8.19 o 
  -4   3  14       11.42       12.46      4.56 o 
  -3   3  14      155.87      143.49      7.12 o 
  -2   3  14       64.03       54.60      6.57 o 
  -1   3  14     1494.17     1564.18     22.38 o 
   0   3  14       36.67       36.05      6.62 o 
   1   3  14       10.55       18.15      5.71 o 
   2   3  14     1131.92     1106.88     17.01 o 
   3   3  14       21.89       26.33     13.05 o 
   4   3  14      579.68      580.36     37.83 o 
   5   3  14       79.68       66.24     25.98 o 
   6   3  14       83.30      102.58     35.64 o 
   7   3  14      134.24      108.93     16.87 o 
   8   3  14       29.93       27.72     13.62 o 
   9   3  14      172.27      172.64     41.95 o 
  10   3  14       18.14       13.35     12.71 o 
  11   3  14        4.22        4.46      9.75 o 
 -11   4  14        9.12        2.34     24.19 o 
 -10   4  14      139.24      188.44     41.72 o 
  -9   4  14      143.20      139.69     22.56 o 
  -8   4  14       20.44       12.84      7.09 o 
  -7   4  14      188.42      215.43      8.97 o 
  -6   4  14        1.96        6.64      6.03 o 
  -5   4  14        1.47        7.78      7.10 o 
  -4   4  14      498.22      523.58     12.28 o 
  -3   4  14      431.07      443.76     10.56 o 
  -2   4  14      190.08      204.84      9.39 o 
  -1   4  14      245.53      252.67     10.08 o 
   0   4  14        0.10        2.69      6.37 o 
   1   4  14      652.55      601.54     18.48 o 
   2   4  14        7.32       10.51      5.45 o 
   3   4  14      463.84      453.30      9.46 o 
   4   4  14      169.87      182.73     24.47 o 
   5   4  14        9.63       38.53     24.72 o 
   6   4  14      910.19     1051.76     47.92 o 
   7   4  14        2.14       39.65     19.26 o 
   8   4  14      348.85      433.81     59.49 o 
   9   4  14       77.53       47.02     29.52 o 
  10   4  14        0.01        3.03     11.02 o 
  11   4  14       33.38       29.01     26.65 o 
 -11   5  14        6.16      -12.22     28.61 o 
 -10   5  14        0.36        2.27     11.46 o 
  -9   5  14       70.40       30.73     11.72 o 
  -8   5  14       59.91       60.40     12.94 o 
  -7   5  14      138.30      146.33     11.94 o 
  -6   5  14       48.12       38.82      8.09 o 
  -5   5  14      624.16      661.86     15.52 o 
  -4   5  14      510.79      515.08     17.98 o 
  -3   5  14        3.51        5.09      6.74 o 
  -2   5  14        0.01       -3.26      8.51 o 
  -1   5  14      283.50      297.88     16.23 o 
   0   5  14       38.78       38.18     12.62 o 
   1   5  14      568.01      534.21     19.34 o 
   2   5  14      325.83      307.21     15.99 o 
   3   5  14        6.95       12.15      8.40 o 
   4   5  14       42.14       56.37     22.49 o 
   5   5  14      289.45      333.05     31.84 o 
   6   5  14      131.29      128.94     22.85 o 
   7   5  14      248.60      206.19     88.55 o 
   8   5  14       36.93       25.94     16.90 o 
   9   5  14        2.42        9.07     13.24 o 
  10   5  14       28.21        2.67     12.36 o 
 -10   6  14       14.36        2.01     10.41 o 
  -9   6  14       72.20       20.89     10.17 o 
  -8   6  14        5.37        2.58      9.00 o 
  -7   6  14      106.57       84.08     22.42 o 
  -6   6  14        5.43       20.78     10.00 o 
  -5   6  14      266.95      248.55     16.06 o 
  -4   6  14      679.47      703.78     19.80 o 
  -3   6  14       72.89       84.01     13.53 o 
  -2   6  14       67.50       79.04     11.54 o 
  -1   6  14       44.89       50.23     11.02 o 
   0   6  14       72.58       72.55     13.08 o 
   1   6  14       22.21       39.14     11.07 o 
   2   6  14      347.70      372.77     23.80 o 
   3   6  14      138.79      167.62     18.93 o 
   4   6  14      101.10       88.36     15.17 o 
   5   6  14       28.39       19.70      9.54 o 
   6   6  14      242.17      298.90     66.61 o 
   7   6  14       30.55       15.58     20.30 o 
   8   6  14        5.49       -6.92     13.87 o 
   9   6  14        4.89       11.81     14.47 o 
  10   6  14        1.14       16.17     18.80 o 
 -10   7  14        0.10        1.38     13.76 o 
  -9   7  14        5.15       -0.80      9.60 o 
  -8   7  14        4.62       -2.45      8.24 o 
  -7   7  14       30.77       15.77      9.39 o 
  -6   7  14        0.35       -7.93      7.93 o 
  -5   7  14        4.97       -2.19      9.04 o 
  -4   7  14      159.79      185.81     14.08 o 
  -3   7  14      338.81      383.17     17.81 o 
  -2   7  14      747.16      790.35     23.25 o 
  -1   7  14      150.43      158.94     17.53 o 
   0   7  14        0.52       -2.26     10.34 o 
   1   7  14      233.20      278.34     16.62 o 
   2   7  14      256.09      311.95     22.42 o 
   3   7  14      156.05      193.73     18.80 o 
   4   7  14       25.97       38.17      8.52 o 
   5   7  14        9.81        1.18      4.29 o 
   6   7  14        1.04       10.09     19.00 o 
   7   7  14       13.55       -5.11     19.13 o 
   8   7  14        1.00        1.41     14.23 o 
   9   7  14        0.22        9.89     16.00 o 
  -9   8  14        8.98        9.81     12.03 o 
  -8   8  14        1.58        1.36      8.87 o 
  -7   8  14        0.03        0.34      8.38 o 
  -6   8  14       17.35       18.70     10.55 o 
  -5   8  14       30.35       28.97     12.05 o 
  -4   8  14       25.23       30.57     11.77 o 
  -3   8  14      120.54      130.47     15.01 o 
  -2   8  14      166.27      190.45     16.06 o 
  -1   8  14       20.38        9.90     11.99 o 
   0   8  14      132.77      134.46     17.00 o 
   1   8  14        0.87      -10.38     10.38 o 
   2   8  14       38.12       33.05     12.25 o 
   3   8  14       14.15        6.08      9.87 o 
   4   8  14      165.26      149.17     34.63 o 
   5   8  14       58.67       43.00     17.08 o 
   6   8  14       24.05        1.10     19.13 o 
   7   8  14        0.11      -17.95     24.71 o 
   8   8  14        3.42       -9.01     16.93 o 
  -8   9  14        8.49       14.67     13.73 o 
  -7   9  14        3.24        8.51     10.91 o 
  -6   9  14       17.82       10.52     12.02 o 
  -5   9  14       66.45       64.90     13.61 o 
  -4   9  14        3.05       -1.41     11.05 o 
  -3   9  14      328.28      447.64     20.03 o 
  -2   9  14       15.87       22.00     13.01 o 
  -1   9  14      190.00      164.24     21.65 o 
   0   9  14       10.92       12.48     12.77 o 
   1   9  14        0.82        5.35     10.88 o 
   2   9  14      164.23      167.90     33.05 o 
   3   9  14        4.54        7.79     11.30 o 
   4   9  14      112.69      134.59     26.92 o 
   5   9  14       22.81       12.09     13.95 o 
   6   9  14       38.13       -2.92     21.58 o 
   7   9  14        8.52       -2.15     21.49 o 
  -7  10  14       14.45       15.43     15.51 o 
  -6  10  14       54.34       73.50     18.90 o 
  -5  10  14        1.07      -14.88     14.88 o 
  -4  10  14       63.62       67.99     20.07 o 
  -3  10  14       28.29       23.29     14.10 o 
  -2  10  14       42.52       66.51     15.49 o 
  -1  10  14       16.59       14.91     16.43 o 
   0  10  14        0.00      -12.90     12.90 o 
   1  10  14        3.57        5.52     11.67 o 
   2  10  14        2.22        4.80     12.45 o 
   3  10  14        2.79      -12.05     12.34 o 
   4  10  14        0.44      -25.72     25.72 o 
   5  10  14        2.43        4.79     27.99 o 
   6  10  14       16.18       -3.63     23.75 o 
  -5  11  14        0.26       -1.34     13.36 o 
  -4  11  14        7.83       43.75     16.92 o 
  -3  11  14        3.71        4.52     21.71 o 
  -2  11  14        1.29        2.45     17.83 o 
  -1  11  14        1.41      -12.31     15.63 o 
   0  11  14        3.21       14.29     14.33 o 
   1  11  14        2.56       -7.08     13.32 o 
   2  11  14        0.65       17.11     15.19 o 
   3  11  14        5.89      -14.52     17.74 o 
   4  11  14        8.44        7.74     12.23 o 
  -2  12  14        0.48      -16.92     16.92 o 
  -1  12  14        1.91       21.41     18.82 o 
   0  12  14        7.66        0.46     17.23 o 
   1  12  14        9.55       25.23     16.85 o 
 -12   1  15       11.89       -0.76     20.97 o 
 -11   1  15        0.69        0.68     18.40 o 
 -10   1  15       16.73        0.27     14.03 o 
  -9   1  15        3.91        0.88      3.28 o 
  -8   1  15       33.24       31.18     13.23 o 
  -7   1  15       60.33       87.08     17.04 o 
  -6   1  15       48.93       50.78     12.64 o 
  -5   1  15      459.25      468.50     18.03 o 
  -4   1  15      320.03      323.02     13.97 o 
  -3   1  15     2618.06     2631.45     20.07 o 
  -2   1  15      601.69      630.83      8.93 o 
  -1   1  15        0.20        0.65      5.52 o 
   0   1  15     1593.11     1645.94     30.46 o 
   1   1  15     2687.62     2812.54     42.55 o 
   2   1  15      560.26      522.52     11.46 o 
   3   1  15     1067.22      978.59     15.55 o 
   4   1  15      694.11      692.45     18.68 o 
   5   1  15      418.83      499.91     38.76 o 
   6   1  15      420.45      439.97     18.05 o 
   7   1  15      178.21      213.47     17.59 o 
   8   1  15      240.47      256.62     12.92 o 
   9   1  15       40.83       19.58      9.16 o 
  10   1  15       25.36       27.79     15.27 o 
  11   1  15       41.89       53.45     52.15 o 
 -12   2  15        0.00       -0.97     17.54 o 
 -11   2  15       14.06       -0.16     14.36 o 
 -10   2  15       41.51        3.89     13.34 o 
  -9   2  15       59.90       49.98      5.38 o 
  -8   2  15        0.01        0.01      1.76 o 
  -7   2  15       94.38       73.28      5.47 o 
  -6   2  15      159.82      157.89      6.18 o 
  -5   2  15      164.10      184.76      8.81 o 
  -4   2  15      560.42      589.53      8.75 o 
  -3   2  15      953.52      967.54     12.54 o 
  -2   2  15      481.12      527.24     10.01 o 
  -1   2  15     2174.54     2141.30     22.96 o 
   0   2  15     2556.84     2448.29     25.93 o 
   1   2  15      130.65      166.33     12.92 o 
   2   2  15        1.69        3.18      6.25 o 
   3   2  15      550.32      543.29     19.42 o 
   4   2  15       32.04       47.88     24.30 o 
   5   2  15        0.09        7.73     21.06 o 
   6   2  15       11.26       14.76     24.82 o 
   7   2  15       42.69       42.72     12.09 o 
   8   2  15        0.22        8.40     10.04 o 
   9   2  15       68.84       59.99     19.30 o 
  10   2  15       64.51       40.05     17.72 o 
  11   2  15        0.93       -2.34     24.08 o 
 -11   3  15       17.30       -2.34     21.75 o 
 -10   3  15       97.82       -0.08     12.21 o 
  -9   3  15      179.83      205.03     24.15 o 
  -8   3  15       44.86       38.71      4.92 o 
  -7   3  15       10.89       13.47      4.21 o 
  -6   3  15        2.68        2.01      5.81 o 
  -5   3  15        4.78        6.09      3.62 o 
  -4   3  15       36.28       35.33      5.13 o 
  -3   3  15      564.05      525.08     10.67 o 
  -2   3  15      928.59      932.07     13.58 o 
  -1   3  15     2158.58     2102.35     26.00 o 
   0   3  15      245.87      242.59     13.95 o 
   1   3  15     2056.49     2144.49     23.96 o 
   2   3  15      179.76      253.00     15.99 o 
   3   3  15       30.13       18.15     17.91 o 
   4   3  15       21.33       54.26     23.47 o 
   5   3  15      134.34      132.08     33.99 o 
   6   3  15     1195.62     1320.08     67.13 o 
   7   3  15      424.47      446.90     22.52 o 
   8   3  15       48.51       21.73     17.82 o 
   9   3  15      137.79      121.47     44.01 o 
  10   3  15        3.13       -5.53     12.42 o 
  11   3  15        0.01        2.56     10.41 o 
 -11   4  15       13.12       11.70     28.35 o 
 -10   4  15        0.00       -0.57      6.44 o 
  -9   4  15      212.49      241.60     30.53 o 
  -8   4  15        0.32        1.84      5.77 o 
  -7   4  15        0.25       -4.49      5.81 o 
  -6   4  15        5.72       11.22      8.76 o 
  -5   4  15       17.48       13.27      6.34 o 
  -4   4  15       88.82       98.17      8.45 o 
  -3   4  15      129.93      161.97      8.82 o 
  -2   4  15      145.31      126.41      9.56 o 
  -1   4  15       29.14       24.33      8.12 o 
   0   4  15       15.13        4.74      7.97 o 
   1   4  15       25.38       26.58      7.37 o 
   2   4  15       33.88       27.36     10.68 o 
   3   4  15        0.05        5.94      5.95 o 
   4   4  15       74.24      102.93     23.02 o 
   5   4  15        9.26        7.57     20.34 o 
   6   4  15       23.96       21.12     20.43 o 
   7   4  15        2.32       10.58     17.14 o 
   8   4  15       10.38       -6.12     12.34 o 
   9   4  15       47.23        9.37     11.87 o 
  10   4  15        0.57        1.48     11.89 o 
  11   4  15        4.66        1.27     13.28 o 
 -11   5  15        9.34      -12.48     29.13 o 
 -10   5  15       44.59       13.48      9.84 o 
  -9   5  15        5.95        2.86      7.38 o 
  -8   5  15       28.34       14.98      7.89 o 
  -7   5  15        9.15        6.37      8.00 o 
  -6   5  15        0.07        2.01      6.12 o 
  -5   5  15      915.11     1019.58     19.35 o 
  -4   5  15       13.46       14.86      6.97 o 
  -3   5  15       30.90       32.50      9.41 o 
  -2   5  15      484.42      502.87     14.53 o 
  -1   5  15      161.57      159.96     11.17 o 
   0   5  15      230.84      219.20     14.80 o 
   1   5  15     1146.14     1199.14     24.98 o 
   2   5  15       88.99       95.91      9.62 o 
   3   5  15        0.22        8.57      5.26 o 
   4   5  15      255.60      338.34     27.03 o 
   5   5  15       64.77       93.53     23.60 o 
   6   5  15        0.52       -2.47     14.30 o 
   7   5  15        1.66       17.52     23.64 o 
   8   5  15       25.34        9.47     15.33 o 
   9   5  15        3.75        2.13     17.66 o 
  10   5  15        0.68      -16.52     16.52 o 
 -10   6  15        2.36        0.55      9.00 o 
  -9   6  15       15.25        1.67      6.56 o 
  -8   6  15      161.88      152.54     23.72 o 
  -7   6  15        9.10       13.43      8.51 o 
  -6   6  15      106.01       95.51     10.20 o 
  -5   6  15      661.45      623.63     17.47 o 
  -4   6  15      493.57      532.43     17.91 o 
  -3   6  15     1419.81     1546.50     26.58 o 
  -2   6  15       54.86       64.40     16.76 o 
  -1   6  15       97.84      110.53     14.76 o 
   0   6  15      746.30      691.00     18.54 o 
   1   6  15        8.03       15.07     12.46 o 
   2   6  15        4.40       -2.86     10.96 o 
   3   6  15      177.48      176.56     11.14 o 
   4   6  15      151.78      165.41     10.43 o 
   5   6  15      606.26      756.03     32.64 o 
   6   6  15       72.08       22.46     20.47 o 
   7   6  15       40.95       17.56     19.78 o 
   8   6  15       80.70       68.76     31.62 o 
   9   6  15        3.86       -1.50     14.42 o 
  10   6  15       20.48       21.62     20.49 o 
 -10   7  15        8.64       -5.18     11.90 o 
  -9   7  15       14.25        2.05      8.70 o 
  -8   7  15       11.25       -1.40      9.97 o 
  -7   7  15        0.07        9.72      9.85 o 
  -6   7  15        6.11       -2.80      6.96 o 
  -5   7  15       35.12       38.06      9.99 o 
  -4   7  15      235.36      310.93     16.57 o 
  -3   7  15      952.87     1060.30     24.68 o 
  -2   7  15        2.59        3.52      9.49 o 
  -1   7  15       85.96       99.26     15.86 o 
   0   7  15      233.95      257.95     18.03 o 
   1   7  15       96.57      101.41     15.15 o 
   2   7  15      136.61      150.17     13.83 o 
   3   7  15      258.40      268.74     23.45 o 
   4   7  15      730.17      749.38     22.25 o 
   5   7  15        3.65       -0.12      5.01 o 
   6   7  15      402.84      452.47     34.75 o 
   7   7  15       41.94        4.29     18.40 o 
   8   7  15       26.94       10.10     15.61 o 
   9   7  15        7.27       -8.82     16.27 o 
  -9   8  15        0.43       10.99     11.08 o 
  -8   8  15       16.63        9.65     11.19 o 
  -7   8  15        0.01       -3.61      8.60 o 
  -6   8  15        0.70       -6.66      9.38 o 
  -5   8  15      173.08      232.94     21.19 o 
  -4   8  15        6.78        1.94      8.74 o 
  -3   8  15      180.13      199.03     16.85 o 
  -2   8  15       16.21       23.40     12.10 o 
  -1   8  15      374.33      412.60     18.94 o 
   0   8  15       82.57       72.90     13.44 o 
   1   8  15      293.73      290.91     22.92 o 
   2   8  15        9.21        1.94     10.03 o 
   3   8  15       62.04       57.30     15.21 o 
   4   8  15      201.34      210.96     37.47 o 
   5   8  15       18.07        6.83      5.99 o 
   6   8  15       21.49       -0.58     19.00 o 
   7   8  15       56.72       13.94     21.71 o 
   8   8  15       19.71       20.11     19.43 o 
  -8   9  15        0.13       22.12     13.79 o 
  -7   9  15       50.29       38.48     14.90 o 
  -6   9  15        0.85       -1.00      9.86 o 
  -5   9  15       40.67       31.56     15.38 o 
  -4   9  15        1.75       11.73     11.36 o 
  -3   9  15       60.72       61.98     14.97 o 
  -2   9  15      133.03      169.86     16.78 o 
  -1   9  15      285.60      357.16     19.19 o 
   0   9  15        7.34        6.45     12.47 o 
   1   9  15       75.65       67.28     17.15 o 
   2   9  15       46.07       44.01     17.91 o 
   3   9  15       10.03        0.68     11.30 o 
   4   9  15       35.70       15.53     18.49 o 
   5   9  15       22.80        4.62     10.50 o 
   6   9  15        8.37       -1.35     21.58 o 
   7   9  15       12.64       -7.55     22.23 o 
  -6  10  15        0.07       13.85     13.92 o 
  -5  10  15       57.68       91.64     28.75 o 
  -4  10  15        0.12       -1.75     12.92 o 
  -3  10  15      178.50      277.65     20.46 o 
  -2  10  15       65.82       56.94     21.02 o 
  -1  10  15       79.73       55.58     16.10 o 
   0  10  15       78.00       68.82     20.12 o 
   1  10  15       13.87        1.09     11.94 o 
   2  10  15        5.65       -5.78     19.46 o 
   3  10  15        0.38      -16.75     16.75 o 
   4  10  15        6.28        4.58     13.44 o 
   5  10  15       94.16      210.20     74.75 o 
   6  10  15       13.31       24.96     30.67 o 
  -5  11  15       10.96       21.76     16.55 o 
  -4  11  15       10.00       -0.56     16.61 o 
  -3  11  15        7.92       11.32     16.09 o 
  -2  11  15        3.63       27.14     18.16 o 
  -1  11  15       25.70       51.47     23.28 o 
   0  11  15       12.60       33.00     15.75 o 
   1  11  15        1.15        7.68     17.60 o 
   2  11  15       12.22       28.07     23.65 o 
   3  11  15       10.54       12.03     17.99 o 
   4  11  15        3.74       12.04     28.74 o 
  -1  12  15        0.48        1.02     14.36 o 
   0  12  15        0.22       -7.39     15.67 o 
 -12   0  16       29.49        0.00     21.85 o 
 -11   0  16        4.42        1.04     35.11 o 
 -10   0  16      198.20      277.14     39.29 o 
  -9   0  16        0.29       -1.04     19.51 o 
  -8   0  16        0.05        9.10     21.59 o 
  -7   0  16       24.01       21.85     23.67 o 
  -6   0  16       45.63       62.95     23.67 o 
  -5   0  16      247.80      249.66     26.55 o 
  -4   0  16      137.67      138.19     32.53 o 
  -3   0  16      134.13      132.85      4.88 o 
  -2   0  16     2739.28     2620.33     36.02 o 
  -1   0  16    15607.50    16303.18    168.02 o 
   0   0  16      138.03      168.30     12.91 o 
   1   0  16    11186.91    11364.15    163.69 o 
   2   0  16     2241.62     2242.08     66.38 o 
   3   0  16      867.77      856.27     43.86 o 
   4   0  16       24.69       32.33     24.35 o 
   5   0  16      218.00      274.17     37.41 o 
   6   0  16        0.30       -2.65     12.74 o 
   7   0  16      321.95      309.75     19.90 o 
   8   0  16      137.41      104.27     14.12 o 
   9   0  16        2.10        2.17      7.41 o 
  10   0  16       54.33       93.13     55.93 o 
  11   0  16        0.30       10.40     48.12 o 
 -12   1  16        5.95        0.22     16.03 o 
 -11   1  16        4.80        0.22     18.56 o 
 -10   1  16        2.44        0.18     14.55 o 
  -9   1  16        1.39       -1.91     14.78 o 
  -8   1  16      199.57      218.73     25.61 o 
  -7   1  16       15.73       30.64     13.67 o 
  -6   1  16       19.79       21.92     13.35 o 
  -5   1  16      417.56      475.26     18.51 o 
  -4   1  16      760.77      769.63     19.22 o 
  -3   1  16       73.17       89.29      6.11 o 
  -2   1  16      289.09      302.61      8.20 o 
  -1   1  16     4435.61     4613.64     48.14 o 
   0   1  16     1067.27     1018.73     44.35 o 
   1   1  16     2730.70     2773.71     42.69 o 
   2   1  16     1590.62     1539.65     27.96 o 
   3   1  16        3.68       14.05      3.94 o 
   4   1  16       80.10       71.94     13.29 o 
   5   1  16      354.00      372.69     37.63 o 
   6   1  16       35.65       30.72     14.04 o 
   7   1  16      105.82       99.65     21.29 o 
   8   1  16       31.01       23.76     11.51 o 
   9   1  16       40.99       37.52     11.30 o 
  10   1  16       34.05       18.79     26.42 o 
  11   1  16        4.26       31.06     37.61 o 
 -11   2  16        0.29       -1.32     16.40 o 
 -10   2  16        7.60       -3.91     13.17 o 
  -9   2  16        2.20        4.98      5.34 o 
  -8   2  16        8.05        7.82      6.53 o 
  -7   2  16       34.70       37.55      6.42 o 
  -6   2  16      315.03      314.93     12.98 o 
  -5   2  16      266.28      243.04      8.76 o 
  -4   2  16       67.28       71.32      3.12 o 
  -3   2  16       81.01       87.94      5.13 o 
  -2   2  16     1386.24     1315.94     14.60 o 
  -1   2  16      395.85      355.91     10.39 o 
   0   2  16        2.73       -2.45      4.99 o 
   1   2  16     1696.46     1513.73     23.31 o 
   2   2  16      320.95      317.85      9.75 o 
   3   2  16      202.83      215.76     25.22 o 
   4   2  16       51.81       88.02     24.50 o 
   5   2  16       65.11       49.89     25.90 o 
   6   2  16      427.54      437.82     45.27 o 
   7   2  16       46.74       40.53     17.03 o 
   8   2  16        5.60        9.35     13.84 o 
   9   2  16        1.78       -0.82     11.19 o 
  10   2  16        3.13       15.74     10.10 o 
  11   2  16        4.23       17.78     28.77 o 
 -11   3  16       15.98        0.61     16.98 o 
 -10   3  16        3.50        3.84     13.35 o 
  -9   3  16      180.19      161.61     22.98 o 
  -8   3  16        8.50       10.59      3.72 o 
  -7   3  16        3.53        0.93      2.86 o 
  -6   3  16      128.68      133.22      6.17 o 
  -5   3  16       49.72       52.71      5.46 o 
  -4   3  16       33.32       46.22      7.65 o 
  -3   3  16      116.91      130.23      8.28 o 
  -2   3  16       81.41      109.35      7.81 o 
  -1   3  16      237.93      220.66     12.92 o 
   0   3  16       17.62       15.73      5.57 o 
   1   3  16      996.30      987.31     13.67 o 
   2   3  16      449.02      456.59     19.20 o 
   3   3  16        2.65      -14.20     20.20 o 
   4   3  16      450.03      465.33     33.71 o 
   5   3  16     2271.17     2570.05     73.07 o 
   6   3  16      220.73      236.74     39.49 o 
   7   3  16      969.34     1106.47     52.89 o 
   8   3  16        5.94        2.53     11.20 o 
   9   3  16       80.91       11.94     25.82 o 
  10   3  16       16.58       -6.12     14.46 o 
  11   3  16        0.00       -3.82     20.22 o 
 -11   4  16       98.63        1.30     26.02 o 
 -10   4  16       10.19        2.78     14.94 o 
  -9   4  16       97.04       93.82     18.52 o 
  -8   4  16       60.31       62.67      7.11 o 
  -7   4  16      131.94      147.16      9.85 o 
  -6   4  16     2263.55     2399.51     26.11 o 
  -5   4  16      143.84      120.22      7.84 o 
  -4   4  16       74.53       79.16      7.14 o 
  -3   4  16       58.29       62.15      7.13 o 
  -2   4  16      733.52      732.35     18.33 o 
  -1   4  16       22.95       41.74      8.57 o 
   0   4  16      186.62      199.24     15.59 o 
   1   4  16      140.05      167.92     10.32 o 
   2   4  16      131.17      135.06     11.34 o 
   3   4  16      257.01      302.07     22.47 o 
   4   4  16      188.86      181.29     22.64 o 
   5   4  16       45.01       42.40     21.81 o 
   6   4  16      511.15      569.90     30.52 o 
   7   4  16      112.81       67.58     40.52 o 
   8   4  16       13.69        3.29     14.13 o 
   9   4  16       20.33       -0.99     10.20 o 
  10   4  16       19.80        7.79     15.99 o 
 -11   5  16        0.46        3.64     27.57 o 
 -10   5  16        0.75        5.72     25.49 o 
  -9   5  16       13.65        0.70      5.90 o 
  -8   5  16        0.02        2.00      6.02 o 
  -7   5  16       12.64        4.38      7.30 o 
  -6   5  16      165.08      209.29     11.20 o 
  -5   5  16      281.41      281.85     27.92 o 
  -4   5  16      118.23      146.62     12.84 o 
  -3   5  16      196.51      179.56     13.00 o 
  -2   5  16      285.43      304.37     13.72 o 
  -1   5  16       20.53       24.74     10.40 o 
   0   5  16       11.63        5.45     10.14 o 
   1   5  16        0.06        6.20      7.36 o 
   2   5  16       30.22       33.28     10.78 o 
   3   5  16       63.55       74.83      8.67 o 
   4   5  16      250.52      274.40     26.17 o 
   5   5  16       21.11       13.13     18.04 o 
   6   5  16        0.01       24.20     21.25 o 
   7   5  16       71.00       43.54     28.91 o 
   8   5  16        5.89        7.93     13.67 o 
   9   5  16       53.19       15.72     18.87 o 
  10   5  16        0.55       -4.43     13.85 o 
 -10   6  16       29.09       -8.84     28.87 o 
  -9   6  16       38.18        8.24      6.85 o 
  -8   6  16        2.77        2.36      6.88 o 
  -7   6  16       60.58       46.10     18.26 o 
  -6   6  16      180.56      161.70     24.95 o 
  -5   6  16       54.79       61.60      9.28 o 
  -4   6  16      367.88      403.56     17.64 o 
  -3   6  16       62.75       60.23     11.11 o 
  -2   6  16       90.91      111.85     12.37 o 
  -1   6  16       16.94       26.73     10.42 o 
   0   6  16       81.29       89.77     13.89 o 
   1   6  16       54.66       50.10     11.70 o 
   2   6  16        0.37       10.43      8.54 o 
   3   6  16      803.59      816.63     65.91 o 
   4   6  16      278.16      297.71     19.65 o 
   5   6  16      801.24      986.96     35.50 o 
   6   6  16       66.87       40.50     21.87 o 
   7   6  16        3.41        8.75     23.09 o 
   8   6  16       18.22        8.26     16.38 o 
   9   6  16       67.82       45.01     23.93 o 
  10   6  16        6.71       47.25     23.23 o 
  -9   7  16       14.83        7.85     10.54 o 
  -8   7  16        3.30        7.08      8.46 o 
  -7   7  16        3.30        6.69     12.12 o 
  -6   7  16        7.15       22.03     10.10 o 
  -5   7  16        0.39       11.96      8.93 o 
  -4   7  16       11.57        3.02      8.35 o 
  -3   7  16      348.98      426.34     17.19 o 
  -2   7  16      101.17      139.65     15.45 o 
  -1   7  16     1864.53     2093.78     35.64 o 
   0   7  16      135.24      131.05     14.69 o 
   1   7  16        0.24        3.65     10.02 o 
   2   7  16        2.28        0.89      8.69 o 
   3   7  16      137.79      135.51     15.11 o 
   4   7  16      193.19      205.87     36.35 o 
   5   7  16        4.35        2.42      8.67 o 
   6   7  16       12.95        6.27     22.31 o 
   7   7  16        1.10       18.75     20.98 o 
   8   7  16        8.51        5.56     16.25 o 
   9   7  16       43.21        3.78     17.17 o 
  -9   8  16        0.11        3.59     17.22 o 
  -8   8  16       15.03        2.80     13.69 o 
  -7   8  16       25.53        2.80      7.98 o 
  -6   8  16        0.05        1.15     10.23 o 
  -5   8  16       75.95       75.83     12.50 o 
  -4   8  16        4.24       -2.92      8.81 o 
  -3   8  16      187.13      256.71     15.48 o 
  -2   8  16        0.54       -3.89     10.50 o 
  -1   8  16       75.89       87.49     13.77 o 
   0   8  16        0.03        2.66     10.65 o 
   1   8  16        4.06       -7.71     13.42 o 
   2   8  16        0.01       11.57     13.62 o 
   3   8  16       38.86       58.58     13.25 o 
   4   8  16       35.84       26.54     14.12 o 
   5   8  16        7.27        3.95      7.30 o 
   6   8  16        6.45       -9.65     21.57 o 
   7   8  16        3.73       20.40     22.42 o 
   8   8  16        0.01      -10.37     18.91 o 
  -8   9  16        0.17        7.40      9.51 o 
  -7   9  16        6.20       -6.25     10.29 o 
  -6   9  16        6.35        0.15     12.94 o 
  -5   9  16        0.59        9.82     10.97 o 
  -4   9  16      179.94      236.22     19.84 o 
  -3   9  16       53.59       65.70     14.90 o 
  -2   9  16       24.37       26.99     13.73 o 
  -1   9  16      287.76      308.63     38.92 o 
   0   9  16       11.60        6.99     10.91 o 
   1   9  16        0.36       -3.34     12.06 o 
   2   9  16       81.27       39.16     26.25 o 
   3   9  16       15.40       17.66     15.20 o 
   4   9  16       89.88      107.50     39.77 o 
   5   9  16       14.52       14.89     23.56 o 
   6   9  16       21.53       40.89     31.70 o 
   7   9  16        7.84       24.22     26.77 o 
  -6  10  16        0.10      -10.14     13.86 o 
  -5  10  16        0.35        2.09     11.01 o 
  -4  10  16       15.76       32.48     21.79 o 
  -3  10  16        1.54        6.13     17.26 o 
  -2  10  16        2.09        2.16     12.91 o 
  -1  10  16       63.15       53.66     15.03 o 
   0  10  16        9.27        9.32     14.92 o 
   1  10  16       18.58       26.56     15.51 o 
   2  10  16        4.11        4.35     11.81 o 
   3  10  16        0.63       -9.81     11.42 o 
   4  10  16       11.80       45.37     32.85 o 
   5  10  16        9.05       19.12     34.12 o 
   6  10  16        4.27      -17.86     35.33 o 
  -4  11  16        4.47      -11.66     18.25 o 
  -3  11  16       11.18       28.50     18.69 o 
  -2  11  16        0.70       23.58     16.56 o 
  -1  11  16        2.67       13.24     15.25 o 
   0  11  16        0.27       12.57     13.92 o 
   1  11  16        2.60      -10.34     14.42 o 
   2  11  16        7.84      -15.33     15.33 o 
   3  11  16        3.47      -10.09     12.93 o 
   4  11  16       21.48       25.90     34.33 o 
 -11   1  17        0.11       -1.53     19.97 o 
 -10   1  17       19.70        0.56     18.14 o 
  -9   1  17      160.96      222.43     25.05 o 
  -8   1  17        6.25        9.65     17.69 o 
  -7   1  17      384.26      358.30     25.52 o 
  -6   1  17      220.31      227.34     19.50 o 
  -5   1  17      254.30      290.78     16.50 o 
  -4   1  17      774.47      807.60     25.45 o 
  -3   1  17      632.52      675.06     11.72 o 
  -2   1  17     3128.26     3186.83     24.36 o 
  -1   1  17        0.94        5.80      7.88 o 
   0   1  17     3159.74     3152.83     38.38 o 
   1   1  17       62.62       62.77     18.34 o 
   2   1  17     1995.14     2078.06     33.74 o 
   3   1  17      399.36      389.82     13.55 o 
   4   1  17        3.29        7.77      4.33 o 
   5   1  17      497.72      537.54     48.44 o 
   6   1  17       93.52       93.32     30.70 o 
   7   1  17      107.35       99.68     13.47 o 
   8   1  17       19.20       16.58     10.79 o 
   9   1  17        4.14        2.74      9.31 o 
  10   1  17        9.21      -24.05     27.69 o 
  11   1  17       11.21       22.57     37.98 o 
 -11   2  17        0.17        0.60     16.03 o 
 -10   2  17        0.47      -16.81     16.81 o 
  -9   2  17      223.48      282.74     21.22 o 
  -8   2  17       29.67       33.15     15.40 o 
  -7   2  17       70.17       70.11     14.91 o 
  -6   2  17       44.81       58.06     15.71 o 
  -5   2  17        0.13       -6.08      6.08 o 
  -4   2  17      958.10      979.01      9.26 o 
  -3   2  17     1312.09     1349.53     14.28 o 
  -2   2  17        0.04       -0.50      5.14 o 
  -1   2  17     2805.30     3017.89     30.27 o 
   0   2  17       74.41       54.17      7.01 o 
   1   2  17     1391.44     1438.52     21.33 o 
   2   2  17      223.63      209.58     11.42 o 
   3   2  17       66.15       71.01     10.92 o 
   4   2  17      588.04      575.51     35.25 o 
   5   2  17       28.34       18.98     27.44 o 
   6   2  17      730.80      963.41     49.05 o 
   7   2  17      121.51      156.90     14.71 o 
   8   2  17       55.35       34.47     15.25 o 
   9   2  17       30.01       -5.71     12.46 o 
  10   2  17        2.32        5.64      8.11 o 
  11   2  17       66.86       70.50     69.28 o 
 -11   3  17        2.20       -0.84     17.40 o 
 -10   3  17       11.56       -3.18     16.48 o 
  -9   3  17        6.27        8.77      4.75 o 
  -8   3  17       11.29       14.78      5.82 o 
  -7   3  17      324.29      327.06      9.52 o 
  -6   3  17       14.33       24.43      6.85 o 
  -5   3  17       29.59       28.86      5.97 o 
  -4   3  17       33.80       41.56      7.06 o 
  -3   3  17       62.27       73.53      7.67 o 
  -2   3  17      186.36      138.83      9.00 o 
  -1   3  17        5.13       -1.61      5.05 o 
   0   3  17       72.60       66.54      9.46 o 
   1   3  17     1199.01     1227.42     16.70 o 
   2   3  17      134.95      125.24      8.86 o 
   3   3  17       25.22       27.58     20.75 o 
   4   3  17      256.03      359.23     37.35 o 
   5   3  17       53.67       72.71     34.49 o 
   6   3  17      714.71      862.72     56.66 o 
   7   3  17        3.16       19.57     31.93 o 
   8   3  17      116.91       29.06     39.32 o 
   9   3  17        3.25       -0.13     10.00 o 
  10   3  17        1.76       24.38     16.93 o 
  11   3  17        1.96       20.22     24.15 o 
 -11   4  17        0.07        2.08     26.01 o 
 -10   4  17        0.08       -2.10     13.61 o 
  -9   4  17        9.23       11.27      6.28 o 
  -8   4  17      135.63      140.53     16.27 o 
  -7   4  17      366.01      364.77     14.50 o 
  -6   4  17      175.75      148.40      7.39 o 
  -5   4  17       47.16       58.39      6.89 o 
  -4   4  17       49.71       52.26      6.76 o 
  -3   4  17      373.37      382.27     14.40 o 
  -2   4  17       88.03       61.04     13.03 o 
  -1   4  17       16.01       14.02     10.17 o 
   0   4  17      715.32      743.18     17.50 o 
   1   4  17        5.28        6.94      9.40 o 
   2   4  17       10.65        5.75      9.50 o 
   3   4  17      173.10      169.07     23.47 o 
   4   4  17      237.12      313.57     25.83 o 
   5   4  17      601.91      608.42     31.37 o 
   6   4  17       34.77       31.71     20.43 o 
   7   4  17        0.49       -3.39     15.90 o 
   8   4  17        0.43        3.86     11.50 o 
   9   4  17        3.16        1.56     10.05 o 
  10   4  17        0.99       -5.84     15.96 o 
 -10   5  17       18.49        2.60     24.97 o 
  -9   5  17        1.75        0.28      7.83 o 
  -8   5  17       15.95        9.61      5.81 o 
  -7   5  17        8.48        3.21      6.71 o 
  -6   5  17       14.27       15.99      5.90 o 
  -5   5  17      395.08      401.48     12.40 o 
  -4   5  17      689.91      716.61     15.93 o 
  -3   5  17     2642.98     2818.46     43.40 o 
  -2   5  17      692.03      755.64     19.72 o 
  -1   5  17       62.65       87.45     11.94 o 
   0   5  17      246.18      289.95     17.10 o 
   1   5  17      564.44      586.77     17.41 o 
   2   5  17       36.21       21.72     10.68 o 
   3   5  17      203.67      208.24     29.25 o 
   4   5  17        9.18       15.35     19.07 o 
   5   5  17       50.10       34.87     19.57 o 
   6   5  17        5.23        8.08     19.63 o 
   7   5  17       29.41       26.12     20.64 o 
   8   5  17      100.18       91.01     47.57 o 
   9   5  17        4.39        4.16     12.22 o 
  10   5  17        4.67       19.81     20.01 o 
 -10   6  17       67.61       -4.94     44.22 o 
  -9   6  17        0.14        0.71      8.33 o 
  -8   6  17        5.15        0.46      6.81 o 
  -7   6  17       17.52       -5.42      7.11 o 
  -6   6  17       35.85       40.06      9.05 o 
  -5   6  17      435.67      499.23     15.15 o 
  -4   6  17      219.24      265.31     13.78 o 
  -3   6  17       21.43       32.15     10.60 o 
  -2   6  17       32.63       45.30     12.38 o 
  -1   6  17       54.57       65.47     13.85 o 
   0   6  17      112.02      125.82     14.10 o 
   1   6  17       87.66       80.35     17.02 o 
   2   6  17       11.26       14.54      9.84 o 
   3   6  17       36.31       21.57      9.65 o 
   4   6  17      740.00      770.52     14.38 o 
   5   6  17       43.46       32.38     22.54 o 
   6   6  17       43.72       53.90     22.25 o 
   7   6  17        0.18        1.12     19.29 o 
   8   6  17        1.71        4.46     15.63 o 
   9   6  17        0.99      -14.51     16.60 o 
  -9   7  17       13.21       -3.78     23.63 o 
  -8   7  17        1.62        5.11      8.05 o 
  -7   7  17        8.68       -0.40      8.13 o 
  -6   7  17      164.59      189.93     13.91 o 
  -5   7  17      130.55      160.52     14.79 o 
  -4   7  17      344.92      374.40     15.61 o 
  -3   7  17       29.11       27.55     11.54 o 
  -2   7  17        0.12        3.16      8.53 o 
  -1   7  17       11.43        3.98      9.53 o 
   0   7  17       62.38       62.26     16.14 o 
   1   7  17        6.73        3.26     11.92 o 
   2   7  17        0.61        6.34      7.64 o 
   3   7  17       19.50       18.85     11.41 o 
   4   7  17      125.53      113.47     26.40 o 
   5   7  17       29.21       30.31     20.71 o 
   6   7  17        0.10        0.20     16.73 o 
   7   7  17       21.53       54.38     41.94 o 
   8   7  17        8.02       -2.27     22.37 o 
   9   7  17        0.17       -0.09     19.19 o 
  -8   8  17        8.94        5.46     10.47 o 
  -7   8  17        6.83        1.07      8.45 o 
  -6   8  17       44.35       10.83     10.32 o 
  -5   8  17       29.70       10.46     10.00 o 
  -4   8  17        0.00        5.99      9.51 o 
  -3   8  17        6.16        4.33     11.20 o 
  -2   8  17      244.25      321.25     19.84 o 
  -1   8  17       96.09       97.85     13.39 o 
   0   8  17      111.90      104.90     15.49 o 
   1   8  17       60.36       61.89     13.11 o 
   2   8  17       21.00       12.84     10.64 o 
   3   8  17       26.09       41.47     23.21 o 
   4   8  17       31.40       11.17      7.80 o 
   5   8  17       87.37       73.22     45.03 o 
   6   8  17        4.33        4.29     21.11 o 
   7   8  17       29.96        2.72     19.83 o 
   8   8  17       14.81       12.98     27.32 o 
  -7   9  17       33.36       24.72     20.91 o 
  -6   9  17        1.65       14.38     13.23 o 
  -5   9  17       47.88       34.81     12.27 o 
  -4   9  17        0.17       13.02     11.03 o 
  -3   9  17        1.70       -0.69     10.44 o 
  -2   9  17        1.06       11.81     11.56 o 
  -1   9  17       25.36       31.67     14.56 o 
   0   9  17       29.36       45.28     18.52 o 
   1   9  17       22.04       26.11     16.89 o 
   2   9  17       47.05       17.11     13.61 o 
   3   9  17      125.43      112.54     33.16 o 
   4   9  17        1.60      -10.55     22.45 o 
   5   9  17        9.90        7.09     21.97 o 
   6   9  17       19.60       10.42     24.98 o 
   7   9  17       12.18      -14.48     24.37 o 
  -6  10  17        0.68       -2.53     11.29 o 
  -5  10  17       23.77       13.85     14.59 o 
  -4  10  17       65.79       59.76     20.49 o 
  -3  10  17       46.49       26.22     16.75 o 
  -2  10  17        7.29       -1.98     10.78 o 
  -1  10  17        1.90        8.10     12.41 o 
   0  10  17        1.62       12.52     17.04 o 
   1  10  17       19.49       21.31     21.89 o 
   2  10  17        1.31        2.89     14.89 o 
   3  10  17       10.28       22.95     18.70 o 
   4  10  17        3.35       13.13     28.75 o 
   5  10  17        0.01        6.08     25.83 o 
  -4  11  17        4.15       12.42     14.82 o 
  -3  11  17       34.74       15.73     14.61 o 
  -2  11  17        0.09        6.73     13.29 o 
  -1  11  17       31.83       68.76     16.51 o 
   0  11  17       11.65       12.91     17.20 o 
   1  11  17        0.01      -19.33     19.33 o 
   2  11  17       20.72       26.34     22.51 o 
   3  11  17       17.22       21.55     24.62 o 
 -11   0  18        1.62        0.26     21.59 o 
 -10   0  18      152.93        1.04     36.43 o 
  -9   0  18        1.71       -1.04     20.81 o 
  -8   0  18      103.67       92.88     29.14 o 
  -7   0  18       77.67       48.91     39.28 o 
  -6   0  18      651.65      731.63     43.01 o 
  -5   0  18     2957.93     3132.06     82.51 o 
  -4   0  18      155.57      160.57     24.20 o 
  -3   0  18     4911.02     5136.63     45.13 o 
  -2   0  18       87.11       70.82      9.34 o 
  -1   0  18     3237.45     3319.60     39.63 o 
   0   0  18     1318.35     1291.08     24.68 o 
   1   0  18      778.25      888.06     36.15 o 
   2   0  18      116.93       83.75     21.51 o 
   3   0  18       48.51       80.69     25.25 o 
   4   0  18       68.05       55.57     31.48 o 
   5   0  18      445.75      432.49     43.68 o 
   6   0  18      184.64      205.24     12.43 o 
   7   0  18      142.20      145.50      8.37 o 
   8   0  18        0.00        0.51      5.34 o 
   9   0  18       10.11       42.40     51.24 o 
  10   0  18       13.34       64.77     55.14 o 
  11   0  18        2.56      -60.08     60.08 o 
 -11   1  18        7.02        0.65     16.52 o 
 -10   1  18       87.35       -0.32     18.50 o 
  -9   1  18       20.40       13.47     18.10 o 
  -8   1  18      106.53      138.52     21.57 o 
  -7   1  18        2.26       16.60     16.13 o 
  -6   1  18       93.83      109.26     24.11 o 
  -5   1  18      181.21      227.04     24.32 o 
  -4   1  18       10.36       20.55     12.87 o 
  -3   1  18        2.42        4.88      2.87 o 
  -2   1  18      625.95      642.67      9.56 o 
  -1   1  18      637.45      704.42     16.70 o 
   0   1  18       40.33       59.54      9.64 o 
   1   1  18       58.75       78.98     20.13 o 
   2   1  18      229.39      269.79     13.42 o 
   3   1  18       34.47       29.88      8.24 o 
   4   1  18      242.17      236.93     16.49 o 
   5   1  18      665.13      624.27     43.08 o 
   6   1  18      329.94      362.80     57.47 o 
   7   1  18      178.57      165.04     15.81 o 
   8   1  18      110.49       85.82     19.94 o 
   9   1  18        8.20        9.67     13.44 o 
  10   1  18       46.22        0.36     21.67 o 
  11   1  18       17.28      -24.49     39.45 o 
 -11   2  18        0.25       -0.26     19.73 o 
 -10   2  18       88.99       84.23     61.27 o 
  -9   2  18       35.10        6.64     13.66 o 
  -8   2  18        0.00        2.02     11.49 o 
  -7   2  18        5.20        9.41     12.51 o 
  -6   2  18       72.12       68.77     18.98 o 
  -5   2  18      507.88      496.40     15.33 o 
  -4   2  18      145.19      131.48      6.07 o 
  -3   2  18      548.99      544.34     10.33 o 
  -2   2  18      547.92      532.87      9.47 o 
  -1   2  18        6.76        1.46      4.41 o 
   0   2  18      142.00      136.96      9.53 o 
   1   2  18        3.60       -4.86      5.32 o 
   2   2  18      218.01      226.83     12.91 o 
   3   2  18      225.54      234.33     32.20 o 
   4   2  18      144.23      144.06     27.77 o 
   5   2  18      116.76      128.97     31.41 o 
   6   2  18      228.33      256.56     36.11 o 
   7   2  18        2.08        5.85     10.26 o 
   8   2  18       50.23       25.16     11.30 o 
   9   2  18        2.36        0.20      6.90 o 
  10   2  18        2.53       22.50     32.27 o 
  11   2  18       55.42       29.49     42.51 o 
 -11   3  18        1.59        1.51     18.66 o 
 -10   3  18        5.25        6.77     14.35 o 
  -9   3  18        0.01       -1.33     12.57 o 
  -8   3  18       59.07       47.46     10.97 o 
  -7   3  18      118.59      122.56      7.14 o 
  -6   3  18      126.04      142.25      7.15 o 
  -5   3  18      205.95      189.55      6.62 o 
  -4   3  18       46.24       44.75      6.04 o 
  -3   3  18      167.12      170.05     10.02 o 
  -2   3  18       47.39       57.86      7.72 o 
  -1   3  18      604.72      591.85     13.56 o 
   0   3  18       15.47       10.06      6.25 o 
   1   3  18      163.55      171.60     10.02 o 
   2   3  18      742.74      803.02     18.97 o 
   3   3  18     1086.76     1068.01     40.67 o 
   4   3  18      308.06      352.20     38.99 o 
   5   3  18      488.72      566.95     46.93 o 
   6   3  18      153.73      189.44     34.64 o 
   7   3  18        7.93       -4.90     25.28 o 
   8   3  18      168.88      142.90     38.53 o 
   9   3  18       51.40       25.85     45.38 o 
  10   3  18        2.62       17.06     20.32 o 
 -10   4  18        1.37        4.40     19.07 o 
  -9   4  18       24.02       18.66     17.72 o 
  -8   4  18      104.92      104.15      9.89 o 
  -7   4  18      151.05      119.69     12.92 o 
  -6   4  18      309.32      325.01     10.60 o 
  -5   4  18      342.02      307.40     10.15 o 
  -4   4  18     2207.92     2408.17     31.24 o 
  -3   4  18       99.55       99.67      9.49 o 
  -2   4  18        1.03        6.58      4.79 o 
  -1   4  18       30.01       33.61      8.26 o 
   0   4  18       46.76       47.72     10.07 o 
   1   4  18       86.33       89.06     10.10 o 
   2   4  18        1.99        8.56      6.11 o 
   3   4  18      366.86      405.45     25.10 o 
   4   4  18      266.26      329.17     30.96 o 
   5   4  18      240.42      289.11     25.81 o 
   6   4  18        0.07       11.14     17.12 o 
   7   4  18        6.54       -6.86     17.63 o 
   8   4  18        2.66       -5.37     11.52 o 
   9   4  18      115.39       23.70     24.72 o 
  10   4  18       30.60        6.01     11.78 o 
 -10   5  18        8.93       -6.24     27.57 o 
  -9   5  18        0.19       -1.19      6.36 o 
  -8   5  18        4.32        8.07      4.97 o 
  -7   5  18       69.90       38.23     13.44 o 
  -6   5  18        0.04        9.23      6.14 o 
  -5   5  18      141.96      161.57      8.68 o 
  -4   5  18      174.30      184.24     12.95 o 
  -3   5  18      240.72      277.22     12.96 o 
  -2   5  18        2.19        9.26     10.48 o 
  -1   5  18      422.83      480.38     19.41 o 
   0   5  18      100.70       94.50     12.23 o 
   1   5  18       15.99       16.69     11.45 o 
   2   5  18       10.71       11.04      9.93 o 
   3   5  18       37.24       21.26      6.73 o 
   4   5  18      632.54      713.47     33.75 o 
   5   5  18      139.86      144.15     24.24 o 
   6   5  18       11.83       31.75     19.62 o 
   7   5  18      247.11      234.61     46.51 o 
   8   5  18        0.66       -8.70     13.53 o 
   9   5  18       22.21        2.85     12.74 o 
  10   5  18        0.80        2.76     17.66 o 
 -10   6  18        0.78       -4.16     28.35 o 
  -9   6  18       13.84       -1.21      8.38 o 
  -8   6  18        0.18       -1.45      5.13 o 
  -7   6  18       14.53        0.21      6.75 o 
  -6   6  18      114.78      141.46     39.84 o 
  -5   6  18       88.65       84.28      9.24 o 
  -4   6  18       72.91       71.04     11.02 o 
  -3   6  18      136.43      140.92     12.63 o 
  -2   6  18      619.84      662.51     19.23 o 
  -1   6  18      137.63      164.04     16.49 o 
   0   6  18      453.12      454.62     19.99 o 
   1   6  18       25.22       17.03     10.15 o 
   2   6  18       49.72       52.40     13.93 o 
   3   6  18        7.15        6.65      7.03 o 
   4   6  18        8.71       16.93      6.17 o 
   5   6  18       13.59       13.61     21.20 o 
   6   6  18        3.39        0.17     18.59 o 
   7   6  18      187.19      118.90     78.98 o 
   8   6  18        2.36      -10.39     21.17 o 
   9   6  18       16.05       -8.14     14.77 o 
  -9   7  18        1.89        4.14     14.41 o 
  -8   7  18        0.01        1.12      7.58 o 
  -7   7  18        0.00       -0.46      7.76 o 
  -6   7  18        0.50       -1.42      9.33 o 
  -5   7  18       17.64       10.99      8.85 o 
  -4   7  18       57.20       83.24     12.02 o 
  -3   7  18      177.50      211.36     14.04 o 
  -2   7  18      138.94      174.35     13.04 o 
  -1   7  18       85.31       70.67     14.05 o 
   0   7  18       84.79       89.61     14.38 o 
   1   7  18       14.85        0.87      9.85 o 
   2   7  18        0.87       -1.55     10.45 o 
   3   7  18        6.81       13.60     10.85 o 
   4   7  18       25.48       26.68      7.43 o 
   5   7  18       20.60       -8.57     19.03 o 
   6   7  18        0.77       -2.33     19.07 o 
   7   7  18        0.77       28.50     25.88 o 
   8   7  18       23.88       -8.54     27.01 o 
   9   7  18        0.38       -2.04     19.18 o 
  -8   8  18       19.16        3.06      9.92 o 
  -7   8  18        1.98        2.35      8.47 o 
  -6   8  18       11.13       -2.45      8.41 o 
  -5   8  18       73.95       70.04     13.63 o 
  -4   8  18        7.54        2.51      8.88 o 
  -3   8  18      228.35      308.05     16.32 o 
  -2   8  18        0.05       -5.52     11.00 o 
  -1   8  18       30.35       35.40     11.67 o 
   0   8  18        0.39        5.73     14.83 o 
   1   8  18      142.33      148.59     16.39 o 
   2   8  18       16.33       11.35      9.76 o 
   3   8  18        5.12       -2.60      8.21 o 
   4   8  18        6.26        0.03      6.26 o 
   5   8  18       57.84       21.56     24.29 o 
   6   8  18       11.65        0.55     17.84 o 
   7   8  18        4.38      -25.48     27.88 o 
   8   8  18        7.10        0.68     25.74 o 
  -7   9  18        0.49        8.70      8.48 o 
  -6   9  18        5.36        2.68     11.27 o 
  -5   9  18       90.29      107.00     26.56 o 
  -4   9  18        8.73       23.37     12.63 o 
  -3   9  18       44.89       20.70     12.13 o 
  -2   9  18       47.05       30.19     15.35 o 
  -1   9  18        0.46       -1.56     10.00 o 
   0   9  18       40.06       30.45     14.34 o 
   1   9  18       32.35       23.62     14.57 o 
   2   9  18        1.46        7.03     14.29 o 
   3   9  18        0.22        0.31     14.72 o 
   4   9  18        3.51        4.20     10.43 o 
   5   9  18        3.62        8.91     23.15 o 
   6   9  18        0.23       -0.09     17.77 o 
   7   9  18        2.17        1.95     27.36 o 
  -6  10  18       39.04       37.12     20.75 o 
  -5  10  18        0.33       -9.44     12.06 o 
  -4  10  18       59.02       37.80     20.90 o 
  -3  10  18        0.28       -2.11     11.20 o 
  -2  10  18        0.17       -9.66     12.60 o 
  -1  10  18        7.84       13.29     12.83 o 
   0  10  18       42.15       29.46     15.14 o 
   1  10  18       68.16       42.24     28.50 o 
   2  10  18       29.18        0.90     10.92 o 
   3  10  18        0.67       21.53     16.31 o 
   4  10  18       32.52       72.41     42.20 o 
   5  10  18        0.04      -16.37     32.98 o 
  -3  11  18        0.01      -17.34     17.34 o 
  -2  11  18        7.68       19.93     16.31 o 
  -1  11  18       13.02       -1.01     11.94 o 
   0  11  18        1.06       -4.94     13.27 o 
   1  11  18        0.01       -5.12     13.34 o 
   2  11  18        3.90       11.23     26.78 o 
   3  11  18       14.19       19.15     16.59 o 
 -11   1  19       36.14       -0.01     15.03 o 
 -10   1  19        5.46       -0.05     17.03 o 
  -9   1  19       51.35       35.13     34.21 o 
  -8   1  19        2.06      -10.42     16.42 o 
  -7   1  19       35.89       26.80     20.42 o 
  -6   1  19       88.46       99.10     23.96 o 
  -5   1  19      262.75      332.54     26.92 o 
  -4   1  19      860.76      781.55     27.03 o 
  -3   1  19      559.08      577.70      7.69 o 
  -2   1  19        0.22        1.36      3.84 o 
  -1   1  19      128.09      141.28     11.45 o 
   0   1  19       99.83      106.63     10.11 o 
   1   1  19      425.69      418.75     22.00 o 
   2   1  19     1734.36     1699.66     31.33 o 
   3   1  19        3.79        9.06     12.34 o 
   4   1  19     1981.43     2051.96     28.69 o 
   5   1  19     3023.26     3203.52     73.64 o 
   6   1  19     1358.38     1459.23     58.47 o 
   7   1  19      804.99      825.36     30.43 o 
   8   1  19        7.99        3.42      7.51 o 
   9   1  19        5.53       -7.16     35.90 o 
  10   1  19       18.59      -28.32     37.22 o 
  11   1  19        1.22       -1.56     46.30 o 
 -11   2  19       10.85        0.48     20.85 o 
 -10   2  19       17.30       18.75     20.18 o 
  -9   2  19       12.34        3.34     13.04 o 
  -8   2  19      170.01      212.04     20.07 o 
  -7   2  19      719.37      821.36     27.01 o 
  -6   2  19      197.79      201.35     18.23 o 
  -5   2  19       13.64       10.36      6.61 o 
  -4   2  19        4.02        4.94      3.02 o 
  -3   2  19      712.32      693.71     10.09 o 
  -2   2  19     1052.49     1066.49     13.61 o 
  -1   2  19     1519.98     1520.56     26.95 o 
   0   2  19        9.88        6.50      6.34 o 
   1   2  19     1839.14     1810.38     98.61 o 
   2   2  19       12.92       20.92     10.07 o 
   3   2  19        2.75       -6.39      6.68 o 
   4   2  19      985.75      983.46     42.86 o 
   5   2  19       41.36       79.51     33.76 o 
   6   2  19      180.60      202.88     33.21 o 
   7   2  19        6.46       -9.24      9.57 o 
   8   2  19       16.09       -1.91     10.51 o 
   9   2  19        0.64       -4.55     15.28 o 
  10   2  19       12.18       20.52     36.87 o 
 -11   3  19        5.48       -2.41     19.62 o 
 -10   3  19       16.22       -1.22     13.11 o 
  -9   3  19       18.89        7.28     16.13 o 
  -8   3  19      188.61      174.83     32.14 o 
  -7   3  19       24.29       26.10      3.80 o 
  -6   3  19      586.51      685.41     19.86 o 
  -5   3  19      278.92      302.45      5.99 o 
  -4   3  19       44.77       41.77      5.81 o 
  -3   3  19      191.61      227.25      8.92 o 
  -2   3  19      128.47      126.74      8.04 o 
  -1   3  19       34.69       30.34      8.26 o 
   0   3  19       11.17       10.52      6.10 o 
   1   3  19      135.48      132.16     10.87 o 
   2   3  19       12.60        0.35      6.73 o 
   3   3  19      408.80      421.79     32.75 o 
   4   3  19       48.27       29.32     25.54 o 
   5   3  19       18.75       38.42     29.78 o 
   6   3  19       10.37       38.19     29.14 o 
   7   3  19       48.02       26.44     34.06 o 
   8   3  19        1.30        0.95     10.65 o 
   9   3  19        2.56       -2.10     14.06 o 
  10   3  19       32.28       20.70     19.00 o 
 -10   4  19        7.08        1.32     18.26 o 
  -9   4  19       56.83       35.41     31.64 o 
  -8   4  19       91.41       55.29     15.00 o 
  -7   4  19      179.70      173.31     23.55 o 
  -6   4  19      369.50      363.04     12.41 o 
  -5   4  19      840.59      906.36     17.19 o 
  -4   4  19     1005.03     1135.42     19.15 o 
  -3   4  19        5.15       -4.84      8.22 o 
  -2   4  19      321.85      278.86     16.94 o 
  -1   4  19      143.64      145.51     10.46 o 
   0   4  19        1.44        3.18      7.24 o 
   1   4  19      535.66      565.02     16.27 o 
   2   4  19      100.23       89.55     25.28 o 
   3   4  19      197.20      229.17     26.00 o 
   4   4  19      671.17      765.44     37.15 o 
   5   4  19       16.28       12.26     17.11 o 
   6   4  19       22.44       35.45     19.55 o 
   7   4  19       15.42       10.74     20.44 o 
   8   4  19        2.91        2.35     11.03 o 
   9   4  19       28.57       20.15     20.17 o 
  10   4  19       11.94        0.80     11.45 o 
 -10   5  19        0.17       -3.38     42.14 o 
  -9   5  19        0.00        3.34     19.57 o 
  -8   5  19       12.60        0.86      5.18 o 
  -7   5  19       62.99       62.44     15.59 o 
  -6   5  19       10.38       14.36      5.94 o 
  -5   5  19        2.54        8.06      5.64 o 
  -4   5  19      628.17      711.42     14.69 o 
  -3   5  19      413.30      440.11     39.31 o 
  -2   5  19       84.20       77.62     11.93 o 
  -1   5  19     1919.26     2067.21     37.91 o 
   0   5  19       20.07       19.22      9.93 o 
   1   5  19       74.35       78.03     14.31 o 
   2   5  19      151.63      158.05     10.85 o 
   3   5  19        5.19        3.23     13.33 o 
   4   5  19      124.49      168.85     24.29 o 
   5   5  19       17.65       21.57     22.73 o 
   6   5  19       38.25       55.50     23.03 o 
   7   5  19        7.86       10.31     19.96 o 
   8   5  19       29.18       -3.43     13.56 o 
   9   5  19       38.78       11.93     15.62 o 
  10   5  19        6.29        6.30     18.86 o 
 -10   6  19        0.13       -5.20     29.39 o 
  -9   6  19        8.97        4.68     41.88 o 
  -8   6  19        5.00        0.25      5.63 o 
  -7   6  19        5.61       -0.54      5.59 o 
  -6   6  19      410.45      502.74     14.81 o 
  -5   6  19        0.16        8.34      8.20 o 
  -4   6  19      211.55      207.12     11.93 o 
  -3   6  19      560.34      628.69     21.32 o 
  -2   6  19       34.03       30.29     13.92 o 
  -1   6  19      655.89      706.22     24.78 o 
   0   6  19       10.93       18.84     13.49 o 
   1   6  19       69.42       62.19     11.35 o 
   2   6  19       17.23       30.12     11.57 o 
   3   6  19       27.09       26.33      6.43 o 
   4   6  19       20.68       22.94     17.61 o 
   5   6  19       10.12       -0.71     16.23 o 
   6   6  19      320.31      431.54     35.50 o 
   7   6  19        0.18        1.55     18.55 o 
   8   6  19        2.15       10.78     21.15 o 
   9   6  19        0.00       -1.05     16.56 o 
  -9   7  19        7.31       -3.90     28.35 o 
  -8   7  19        6.54        0.73     13.27 o 
  -7   7  19        7.41       -0.86      6.36 o 
  -6   7  19       17.04        4.90      8.44 o 
  -5   7  19        0.37      -10.76     10.76 o 
  -4   7  19       10.18       19.39      9.46 o 
  -3   7  19      119.22      116.83     12.31 o 
  -2   7  19        5.14        2.59      7.86 o 
  -1   7  19       95.71       99.32     13.73 o 
   0   7  19       35.30       49.25     12.56 o 
   1   7  19       55.49       53.93     11.57 o 
   2   7  19        0.10       -4.58     11.98 o 
   3   7  19      207.47      207.07     45.90 o 
   4   7  19        8.75        9.17      5.44 o 
   5   7  19       23.41        5.13     19.51 o 
   6   7  19       31.48       44.54     34.97 o 
   7   7  19        0.15       -9.08     26.17 o 
   8   7  19        1.99       -5.29     21.19 o 
  -8   8  19        0.68        0.32     14.14 o 
  -7   8  19        6.97        6.10      9.01 o 
  -6   8  19        0.11       -1.57      8.41 o 
  -5   8  19        0.12        5.17      9.30 o 
  -4   8  19        9.65        8.57      9.78 o 
  -3   8  19       19.02       28.59     11.99 o 
  -2   8  19       10.33       19.47     10.73 o 
  -1   8  19        7.27       12.17     12.97 o 
   0   8  19        0.42       -2.00     10.82 o 
   1   8  19       89.33      110.53     22.13 o 
   2   8  19        0.57       17.67     13.27 o 
   3   8  19       88.47       92.33     22.00 o 
   4   8  19       14.21        7.23      6.19 o 
   5   8  19        4.14        4.00     18.36 o 
   6   8  19        0.10        6.68     20.69 o 
   7   8  19        9.26        8.34     27.34 o 
  -7   9  19        0.09        5.55      9.61 o 
  -6   9  19        0.22        9.10     10.14 o 
  -5   9  19        0.36       -0.42      9.03 o 
  -4   9  19       39.80       36.45     14.47 o 
  -3   9  19       29.77       32.15     12.37 o 
  -2   9  19        1.22        2.09      8.98 o 
  -1   9  19        5.53       -5.13     10.99 o 
   0   9  19       10.24       20.10     13.37 o 
   1   9  19      124.44      121.95     35.11 o 
   2   9  19      102.65      131.80     31.10 o 
   3   9  19       19.38       17.93     14.40 o 
   4   9  19      198.05      104.99     82.89 o 
   5   9  19        0.00       -3.51     22.98 o 
   6   9  19        0.11       -3.25     20.74 o 
  -5  10  19        2.95      -10.93     14.54 o 
  -4  10  19        1.10        0.75     12.14 o 
  -3  10  19        0.06        8.18     11.84 o 
  -2  10  19        6.58       13.33     13.20 o 
  -1  10  19       16.04      -17.41     18.09 o 
   0  10  19        1.95       15.80     23.67 o 
   1  10  19        0.15        4.08     15.19 o 
   2  10  19       15.14       24.57     17.04 o 
   3  10  19       40.14       52.17     16.82 o 
   4  10  19        0.38        1.11     19.73 o 
   5  10  19        2.88       -6.46     29.08 o 
  -3  11  19       12.82       14.24     14.19 o 
  -2  11  19        4.71        9.25     13.39 o 
  -1  11  19        2.65       11.44     17.44 o 
   0  11  19       20.24       19.53     25.50 o 
   1  11  19        0.13       19.05     22.35 o 
   2  11  19        1.72       16.63     18.58 o 
 -11   0  20        1.98        0.26     23.67 o 
 -10   0  20       28.34        0.26     21.59 o 
  -9   0  20      168.72      222.48     37.47 o 
  -8   0  20       11.21       58.52     28.61 o 
  -7   0  20      405.45      456.74     56.77 o 
  -6   0  20      113.71      149.61     28.88 o 
  -5   0  20       46.25       66.33     24.19 o 
  -4   0  20     1763.16     2013.34     79.04 o 
  -3   0  20     4307.21     4420.83     51.25 o 
  -2   0  20       69.43       53.06     10.69 o 
  -1   0  20     1034.76     1102.65     22.72 o 
   0   0  20     1217.63     1237.34     23.78 o 
   1   0  20      280.12      154.38     47.75 o 
   2   0  20      107.04       85.59     24.05 o 
   3   0  20      399.13      424.96     37.00 o 
   4   0  20      102.57      105.65     32.98 o 
   5   0  20     1273.35     1603.39     79.39 o 
   6   0  20      187.93      211.25     12.62 o 
   7   0  20       29.34        3.11     26.18 o 
   8   0  20       94.69       57.76     53.07 o 
  10   0  20        1.84      -60.08     60.08 o 
 -11   1  20        4.48       -0.40     17.43 o 
 -10   1  20        6.08       -0.05     17.70 o 
  -9   1  20        0.68       -2.81     16.81 o 
  -8   1  20        0.94       -0.93     14.03 o 
  -7   1  20      142.63      222.47     37.99 o 
  -6   1  20       24.08       16.03     19.73 o 
  -5   1  20      277.32      301.49     36.06 o 
  -4   1  20        0.41       11.68     12.96 o 
  -3   1  20     1537.07     1629.92     14.09 o 
  -2   1  20       87.60       89.99      7.30 o 
  -1   1  20       58.44       61.19     10.04 o 
   0   1  20      669.27      730.47     17.93 o 
   1   1  20       22.04       20.06     14.76 o 
   2   1  20       10.96       11.81     10.10 o 
   3   1  20     1235.89     1349.14     28.29 o 
   4   1  20      133.70      155.83      7.31 o 
   5   1  20     1593.10     1878.86     59.39 o 
   6   1  20      682.25      855.90     43.92 o 
   7   1  20       12.15       24.48     12.54 o 
   8   1  20        4.66       11.68     17.40 o 
   9   1  20        6.82        5.71     35.33 o 
  10   1  20        5.84       -4.90     33.08 o 
 -11   2  20        5.95       -0.26     26.01 o 
 -10   2  20       23.38       14.64     20.70 o 
  -9   2  20        1.85      -11.42     18.61 o 
  -8   2  20      422.01      501.37     25.04 o 
  -7   2  20       12.87       22.61     13.97 o 
  -6   2  20       90.85       70.93     17.02 o 
  -5   2  20      126.01      140.54     18.53 o 
  -4   2  20      329.80      347.64      7.14 o 
  -3   2  20      433.08      437.24     10.33 o 
  -2   2  20       68.32       72.63      8.64 o 
  -1   2  20      568.23      558.43     17.94 o 
   0   2  20     1602.73     1601.56     31.69 o 
   1   2  20       17.38       12.65      5.24 o 
   2   2  20      111.95      127.82     10.78 o 
   3   2  20       35.71       44.03     13.97 o 
   4   2  20      280.52      323.30     39.82 o 
   5   2  20      141.44      178.33     33.08 o 
   6   2  20       85.87       67.26     31.20 o 
   7   2  20       30.33       19.11     16.86 o 
   8   2  20       21.86       27.30     10.78 o 
   9   2  20        2.94        1.99      7.02 o 
  10   2  20       14.00       62.69     59.82 o 
 -11   3  20       11.42       -0.78     29.13 o 
 -10   3  20        4.13       -6.24     15.13 o 
  -9   3  20       17.40       12.81     15.37 o 
  -8   3  20        0.97      -12.56     15.97 o 
  -7   3  20      105.79       94.30     17.37 o 
  -6   3  20       23.53       42.10      9.32 o 
  -5   3  20      477.90      437.12     11.55 o 
  -4   3  20        2.25        4.38      4.84 o 
  -3   3  20        8.65        3.08      5.73 o 
  -2   3  20      644.77      733.74     15.88 o 
  -1   3  20        6.24       15.30      7.66 o 
   0   3  20      792.77      804.76     16.70 o 
   1   3  20      260.96      267.76     12.82 o 
   2   3  20      405.88      452.21     14.17 o 
   3   3  20      370.62      440.91     38.33 o 
   4   3  20       18.64        4.49     22.00 o 
   5   3  20      158.92      180.77     34.71 o 
   6   3  20       18.33       22.85     27.31 o 
   7   3  20        0.37       -8.25     27.54 o 
   8   3  20        3.65        4.00     15.42 o 
   9   3  20       30.11        3.10     14.19 o 
  10   3  20       31.27       63.62     44.36 o 
 -10   4  20        0.70        4.40     19.96 o 
  -9   4  20        3.95        6.40     15.02 o 
  -8   4  20       49.79       34.98     12.19 o 
  -7   4  20      300.78      303.04     15.79 o 
  -6   4  20      166.63      161.09     11.36 o 
  -5   4  20      383.82      451.82     11.03 o 
  -4   4  20       42.90       40.69      8.66 o 
  -3   4  20      297.58      348.83     13.18 o 
  -2   4  20       56.01       50.11      8.62 o 
  -1   4  20       35.35       32.27      8.82 o 
   0   4  20      767.93      769.34     41.14 o 
   1   4  20      364.61      399.39     13.15 o 
   2   4  20      450.54      503.18     29.11 o 
   3   4  20     1587.49     1684.11     43.70 o 
   4   4  20      290.79      334.49     30.51 o 
   5   4  20       39.18       18.81     18.50 o 
   6   4  20        0.80       -3.88     17.10 o 
   7   4  20       57.60       42.03     21.89 o 
   8   4  20       84.23       13.66     14.11 o 
   9   4  20       79.66       21.44     19.13 o 
  10   4  20       45.72       -0.56     10.36 o 
 -10   5  20        6.77       -0.26     24.45 o 
  -9   5  20        0.10        3.00     20.49 o 
  -8   5  20       10.04        1.15      6.43 o 
  -7   5  20       36.91       23.39      7.08 o 
  -6   5  20       91.05       86.26     13.63 o 
  -5   5  20       73.60       69.65      8.49 o 
  -4   5  20      323.38      376.70     19.99 o 
  -3   5  20       99.54      112.80     26.43 o 
  -2   5  20      569.94      632.34     20.08 o 
  -1   5  20      172.33      194.89     14.72 o 
   0   5  20       62.78       70.09     11.82 o 
   1   5  20       14.32        6.13      8.57 o 
   2   5  20        0.87        3.58      6.68 o 
   3   5  20      476.26      519.63     31.53 o 
   4   5  20      185.13      180.39     23.75 o 
   5   5  20      177.04      155.25     47.63 o 
   6   5  20        0.14      -10.84     19.29 o 
   7   5  20        6.42       -9.40     19.82 o 
   8   5  20       14.34       14.30     21.49 o 
   9   5  20       10.85        3.67     12.75 o 
  -9   6  20        7.14       -3.64     26.79 o 
  -8   6  20       24.31        4.29     10.51 o 
  -7   6  20        2.00        3.84      6.57 o 
  -6   6  20       48.46       19.94     10.69 o 
  -5   6  20        1.08       12.51      8.16 o 
  -4   6  20        3.78        9.71      7.38 o 
  -3   6  20      124.93      158.60     22.17 o 
  -2   6  20      223.70      277.38     15.67 o 
  -1   6  20        6.19       -5.39     10.12 o 
   0   6  20        2.02        2.02     10.55 o 
   1   6  20       85.65       87.59     14.63 o 
   2   6  20        0.01       -4.05      9.67 o 
   3   6  20        5.67        1.46      6.49 o 
   4   6  20        4.46       10.32     17.91 o 
   5   6  20       10.18       -0.74     16.46 o 
   6   6  20       64.59       23.10     24.16 o 
   7   6  20       15.58       19.64     22.09 o 
   8   6  20        0.96       10.84     21.96 o 
   9   6  20        9.36        5.54     18.31 o 
  -9   7  20        4.44        1.82     28.61 o 
  -8   7  20        3.70        3.56     14.06 o 
  -7   7  20        2.93       -0.44      6.40 o 
  -6   7  20       58.35       -1.25     10.00 o 
  -5   7  20      120.48      113.78     20.86 o 
  -4   7  20        3.42       -3.12      8.06 o 
  -3   7  20      103.04       96.48     12.18 o 
  -2   7  20      167.92      192.06     16.80 o 
  -1   7  20       43.75       55.02     13.60 o 
   0   7  20        2.83        1.31      8.25 o 
   1   7  20       33.03       17.72     12.87 o 
   2   7  20       40.50       39.31     10.74 o 
   3   7  20      103.53       97.14     33.91 o 
   4   7  20       79.04       73.12     18.55 o 
   5   7  20       23.24       -0.13     16.60 o 
   6   7  20       35.69        7.13     20.29 o 
   7   7  20      116.82       54.02     39.29 o 
   8   7  20       50.14       28.73     28.49 o 
  -8   8  20       35.61        5.00     19.21 o 
  -7   8  20        7.40       -1.03      7.48 o 
  -6   8  20        1.32       -2.23      8.78 o 
  -5   8  20        8.04        8.72      9.81 o 
  -4   8  20        6.22        6.40      9.06 o 
  -3   8  20        3.75       16.65     10.89 o 
  -2   8  20        0.30        2.98     10.11 o 
  -1   8  20       34.03       44.43     13.45 o 
   0   8  20        2.04        7.14     11.21 o 
   1   8  20       97.42      110.83     19.98 o 
   2   8  20       15.36       18.79     10.72 o 
   3   8  20       12.18        1.07      8.16 o 
   4   8  20        9.05       -0.14      6.98 o 
   5   8  20        2.98       -8.28     21.80 o 
   6   8  20        0.01        0.17     19.74 o 
   7   8  20        5.34       -2.45     23.56 o 
  -7   9  20        0.22        6.98      9.61 o 
  -6   9  20       25.85        4.29      8.95 o 
  -5   9  20        8.19        7.93     11.06 o 
  -4   9  20        6.39        3.27      9.62 o 
  -3   9  20       32.01       25.85     12.90 o 
  -2   9  20       17.58       13.13     11.16 o 
  -1   9  20        0.02      -12.34     13.09 o 
   0   9  20        7.91       -9.01     12.90 o 
   1   9  20       12.65       -2.28     11.36 o 
   2   9  20       23.40       69.35     36.08 o 
   3   9  20       23.48       25.44     18.53 o 
   4   9  20        9.46        4.24     21.50 o 
   5   9  20        1.24       -2.09     21.07 o 
   6   9  20        0.64       -2.54     22.95 o 
  -5  10  20        0.00        0.75      9.60 o 
  -4  10  20        4.64       16.97     14.36 o 
  -3  10  20        0.63        4.32     12.15 o 
  -2  10  20        7.90        3.35     10.97 o 
  -1  10  20        1.81       -5.65     13.54 o 
   0  10  20        2.38       14.34     13.98 o 
   1  10  20       15.65       43.87     16.74 o 
   2  10  20        0.09        6.60     14.98 o 
   3  10  20       61.82       48.72     25.04 o 
   4  10  20        6.25      -12.77     25.53 o 
  -2  11  20        0.08        4.11     12.78 o 
  -1  11  20        6.91       16.81     16.03 o 
   0  11  20       19.75       25.97     16.93 o 
   1  11  20        2.10       18.59     27.37 o 
   2  11  20        5.79       28.96     16.52 o 
 -11   1  21       14.41        0.12     17.11 o 
 -10   1  21       74.95       56.43     72.32 o 
  -9   1  21      122.82       88.81     72.85 o 
  -8   1  21      218.80      340.86     43.33 o 
  -7   1  21       38.99       32.77     20.95 o 
  -6   1  21        0.70        3.56     17.27 o 
  -5   1  21      490.60      507.45     32.71 o 
  -4   1  21      133.52      161.80     18.58 o 
  -3   1  21        4.32        3.20      4.18 o 
  -2   1  21        0.37       -1.94      6.00 o 
  -1   1  21       76.91       84.75     10.90 o 
   0   1  21      582.16      621.99     17.08 o 
   1   1  21       38.90       25.07     15.77 o 
   2   1  21      390.95      392.63     14.85 o 
   3   1  21      665.67      660.93     16.57 o 
   4   1  21       34.32       31.75     15.47 o 
   5   1  21      301.57      241.08     36.19 o 
   6   1  21       20.23      -11.24     26.12 o 
   7   1  21      324.60      282.02     42.47 o 
   8   1  21       36.40       19.93      7.73 o 
   9   1  21       13.01       41.40     38.02 o 
  10   1  21        0.04       -9.10     35.68 o 
 -11   2  21        8.45       -1.04     29.13 o 
 -10   2  21       21.85        5.37     19.29 o 
  -9   2  21       31.78        7.22     18.40 o 
  -8   2  21        6.26       -0.81     15.00 o 
  -7   2  21      115.91       90.92     33.21 o 
  -6   2  21      112.37      129.70     18.38 o 
  -5   2  21     1069.84     1233.32     31.34 o 
  -4   2  21      289.92      340.46      6.64 o 
  -3   2  21      108.12      130.28      6.26 o 
  -2   2  21      154.44      160.76      9.47 o 
  -1   2  21      120.86      148.26     12.71 o 
   0   2  21       14.91       25.44      8.23 o 
   1   2  21        6.27       -0.96     11.23 o 
   2   2  21      411.51      431.36     14.49 o 
   3   2  21      249.02      281.82     14.21 o 
   4   2  21      485.87      427.80     28.41 o 
   5   2  21       88.43      115.76     29.92 o 
   6   2  21       37.64       52.31     26.82 o 
   7   2  21       64.28       25.23     26.95 o 
   8   2  21       14.36       -2.85     12.62 o 
   9   2  21       86.00       70.55     66.66 o 
  10   2  21       13.28       16.82     38.43 o 
 -10   3  21        2.46        1.89     17.98 o 
  -9   3  21        0.93        0.06     11.58 o 
  -8   3  21       78.24       70.05     49.93 o 
  -7   3  21      119.55      118.17     47.09 o 
  -6   3  21      133.92      131.44     11.67 o 
  -5   3  21       62.47       63.83      4.29 o 
  -4   3  21     1703.31     1929.54     18.31 o 
  -3   3  21      521.01      571.55     12.92 o 
  -2   3  21      315.57      304.03     12.07 o 
  -1   3  21      512.28      572.00     15.54 o 
   0   3  21     1147.01     1136.71     25.16 o 
   1   3  21     1255.33     1265.40     25.43 o 
   2   3  21      308.49      331.64     13.59 o 
   3   3  21       26.29       60.29     25.76 o 
   4   3  21      122.20      125.41     33.77 o 
   5   3  21      296.34      364.77     35.19 o 
   6   3  21        2.95      -21.87     27.54 o 
   7   3  21       24.39      -29.27     31.23 o 
   8   3  21       16.29       15.89     17.73 o 
   9   3  21       62.95       12.92     16.95 o 
  10   3  21       15.02        2.61     27.37 o 
 -10   4  21        0.28        4.90     20.66 o 
  -9   4  21       32.17       21.89     18.10 o 
  -8   4  21        0.30       -3.97     13.65 o 
  -7   4  21      124.42        4.04     10.46 o 
  -6   4  21      151.75      153.26      9.60 o 
  -5   4  21      413.06      484.88     10.87 o 
  -4   4  21        5.34        7.17      6.95 o 
  -3   4  21      508.24      564.32     15.99 o 
  -2   4  21     1494.91     1490.19     61.62 o 
  -1   4  21       26.60       24.64      8.27 o 
   0   4  21       65.08       49.92     10.68 o 
   1   4  21       31.91       29.52      7.58 o 
   2   4  21      269.23      314.35     26.75 o 
   3   4  21       48.08       47.22     18.69 o 
   4   4  21      555.19      581.33     32.81 o 
   5   4  21       64.10       70.10     20.37 o 
   6   4  21        9.81       -5.38     17.72 o 
   7   4  21       38.66       44.36     23.58 o 
   8   4  21       18.12       -1.48     11.57 o 
   9   4  21       27.59       11.93     16.50 o 
  10   4  21        4.79       13.23     28.37 o 
 -10   5  21        7.13        1.82     26.79 o 
  -9   5  21       23.83        0.95     14.03 o 
  -8   5  21        5.42        0.82     12.37 o 
  -7   5  21       11.64        9.93      7.24 o 
  -6   5  21        2.65        9.93      6.43 o 
  -5   5  21       47.60       29.78      9.96 o 
  -4   5  21       20.77       17.96      7.81 o 
  -3   5  21       27.67       32.19      9.14 o 
  -2   5  21      303.10      352.93     17.56 o 
  -1   5  21      253.95      285.58     17.98 o 
   0   5  21      597.11      684.78     20.14 o 
   1   5  21      159.36      142.68     22.32 o 
   2   5  21      207.39      223.68     16.54 o 
   3   5  21        0.02        2.30     13.21 o 
   4   5  21       10.73       20.98     19.42 o 
   5   5  21      128.96      124.05     34.51 o 
   6   5  21       17.68       12.66     21.00 o 
   7   5  21        0.04       12.94     21.87 o 
   8   5  21        4.94       24.65     22.61 o 
   9   5  21       17.55       -1.89     12.94 o 
  -9   6  21        8.86       15.09     30.95 o 
  -8   6  21       19.55       11.05     18.59 o 
  -7   6  21       14.70        5.82      5.99 o 
  -6   6  21        3.38       -1.14      5.61 o 
  -5   6  21       39.74        9.44      9.25 o 
  -4   6  21        1.67        1.67      9.29 o 
  -3   6  21       69.76       90.60     16.11 o 
  -2   6  21       73.44       78.25     13.34 o 
  -1   6  21       12.08       18.97     13.62 o 
   0   6  21       10.70       38.59     10.66 o 
   1   6  21       40.46       42.45     10.42 o 
   2   6  21       33.49       24.88      8.32 o 
   3   6  21       49.16       36.52      7.30 o 
   4   6  21       30.05       18.45     19.60 o 
   5   6  21        0.01       -5.85     18.08 o 
   6   6  21        7.41       -6.54     21.54 o 
   7   6  21       41.11       30.92     25.06 o 
   8   6  21        6.28        7.64     22.97 o 
   9   6  21        0.09       -4.87     18.64 o 
  -8   7  21        0.10        2.24     16.61 o 
  -7   7  21       18.89        6.90      6.84 o 
  -6   7  21        1.74        3.43      8.56 o 
  -5   7  21        0.30       -4.23      8.46 o 
  -4   7  21        5.74       11.59      7.66 o 
  -3   7  21       10.48       19.82     12.96 o 
  -2   7  21      181.21      217.77     15.83 o 
  -1   7  21      169.88      221.50     17.10 o 
   0   7  21      125.25      141.71     14.61 o 
   1   7  21      120.67       81.27     12.55 o 
   2   7  21       30.01       31.46      9.95 o 
   3   7  21       49.06       36.60     12.09 o 
   4   7  21        3.69       -7.12     17.58 o 
   5   7  21        0.49       -2.96     18.20 o 
   6   7  21        2.68       -7.74     24.35 o 
   7   7  21        1.64       -6.26     21.21 o 
   8   7  21        1.40       17.10     25.62 o 
  -7   8  21        8.22       -0.82      8.14 o 
  -6   8  21       94.12       -2.14     10.15 o 
  -5   8  21       24.98       -2.99      9.25 o 
  -4   8  21        0.39        4.84      9.64 o 
  -3   8  21        0.05        8.35      9.77 o 
  -2   8  21        6.63       10.50     12.46 o 
  -1   8  21        2.77        0.59     10.04 o 
   0   8  21      329.50      384.95     28.05 o 
   1   8  21        0.74       -0.39     11.77 o 
   2   8  21       64.82       41.49     15.69 o 
   3   8  21      132.03       99.94     65.93 o 
   4   8  21       47.81       37.23     25.13 o 
   5   8  21        4.39        3.73     22.08 o 
   6   8  21        9.93        1.43     22.38 o 
   7   8  21        0.38       -9.44     25.34 o 
  -6   9  21        8.13       -6.95      8.35 o 
  -5   9  21        3.90        3.25     11.86 o 
  -4   9  21        3.93       -2.34      9.98 o 
  -3   9  21        5.79        0.58      9.61 o 
  -2   9  21       51.83       33.08     14.91 o 
  -1   9  21        2.93        8.01     13.59 o 
   0   9  21       27.90       28.40     20.03 o 
   1   9  21        1.67        5.90     11.08 o 
   2   9  21       27.68       12.94     11.15 o 
   3   9  21       20.55       -1.43      8.43 o 
   4   9  21        1.40       -1.89     20.99 o 
   5   9  21        1.83        7.86     23.85 o 
   6   9  21        1.63      -10.66     29.90 o 
  -5  10  21        0.01        8.66     11.53 o 
  -4  10  21       17.15       19.86     13.41 o 
  -3  10  21        2.03       -0.80     10.70 o 
  -2  10  21        3.29        5.32     16.08 o 
  -1  10  21       57.01       50.45     23.09 o 
   0  10  21        5.41       18.31     17.40 o 
   1  10  21        6.26        5.27     15.71 o 
   2  10  21        1.32      -12.22     12.22 o 
   3  10  21        2.07        9.49     25.58 o 
   4  10  21        4.33       19.95     27.00 o 
  -1  11  21        1.44        5.70     16.25 o 
   0  11  21        0.01      -12.44     16.25 o 
   1  11  21        0.94        2.01     18.03 o 
 -11   0  22       18.49       -0.26     25.23 o 
 -10   0  22      114.42       -2.08     26.54 o 
  -9   0  22       65.25       -0.26     22.11 o 
  -8   0  22      149.89      181.62     36.17 o 
  -7   0  22      872.66      994.13     52.14 o 
  -6   0  22        9.71       -8.06     21.59 o 
  -5   0  22        1.53       12.74     22.37 o 
  -4   0  22      878.32      964.10     63.91 o 
  -3   0  22     1340.98     1357.95     18.25 o 
  -2   0  22     1373.26     1490.74     35.95 o 
  -1   0  22     2483.40     2625.20     51.87 o 
   0   0  22      943.08      971.97     24.69 o 
   1   0  22        0.42       -6.62     11.48 o 
   2   0  22     1372.15     1411.56     57.70 o 
   3   0  22       50.39       33.70     44.03 o 
   4   0  22      612.71      761.92     70.36 o 
   5   0  22       14.25       48.09     31.21 o 
   6   0  22        0.06        3.77      6.04 o 
   7   0  22        0.89       -0.01      1.34 o 
   8   0  22       53.83       67.63     55.67 o 
   9   0  22      110.10      168.85     63.74 o 
  10   0  22       11.29        5.98     51.24 o 
 -11   1  22        1.07        0.14     17.28 o 
 -10   1  22        1.26      -11.13     24.24 o 
  -9   1  22       23.12       14.40     20.21 o 
  -8   1  22        7.16       19.07     18.90 o 
  -7   1  22       21.53       31.47     22.17 o 
  -6   1  22      174.92      226.33     23.53 o 
  -5   1  22      797.50      803.66     38.01 o 
  -4   1  22      518.31      552.05     26.80 o 
  -3   1  22      496.30      520.94     12.06 o 
  -2   1  22      803.19      804.33     14.47 o 
  -1   1  22      155.90      170.70     10.33 o 
   0   1  22       35.15       36.84     13.89 o 
   1   1  22      169.87      174.07     20.70 o 
   2   1  22     1215.05     1271.94     25.82 o 
   3   1  22        3.67       16.69      8.97 o 
   4   1  22     2298.69     2328.65     56.09 o 
   5   1  22      150.93      123.67     18.59 o 
   6   1  22     1387.87     1490.05     52.86 o 
   7   1  22      129.26      148.81     30.87 o 
   8   1  22        4.71        5.50     14.88 o 
   9   1  22        0.05      -29.01     30.17 o 
  10   1  22        2.15        4.60     35.20 o 
 -11   2  22        0.00        0.26     28.35 o 
 -10   2  22       29.02       33.90     32.51 o 
  -9   2  22       87.72      108.32     74.66 o 
  -8   2  22       37.64       22.42     21.59 o 
  -7   2  22     1356.84     1547.48     46.66 o 
  -6   2  22      121.24      138.72     31.61 o 
  -5   2  22     1056.58     1217.05     38.73 o 
  -4   2  22      443.84      458.76      5.94 o 
  -3   2  22        5.77        3.12      4.30 o 
  -2   2  22        2.60        4.90      9.26 o 
  -1   2  22        0.14        1.58      4.29 o 
   0   2  22       20.09       27.27      9.47 o 
   1   2  22      401.28      342.50     27.69 o 
   2   2  22      342.89      363.09     14.43 o 
   3   2  22       33.68        4.91     26.86 o 
   4   2  22        0.50        0.12      3.09 o 
   5   2  22       27.97       24.85     24.57 o 
   6   2  22      142.20      116.16     57.75 o 
   7   2  22       55.90       23.54     27.16 o 
   8   2  22      105.30       55.35     36.78 o 
   9   2  22        0.69      -17.92     29.00 o 
  10   2  22       26.88       26.46     33.26 o 
 -10   3  22        2.90       -0.78     27.57 o 
  -9   3  22       11.22       18.53     17.81 o 
  -8   3  22      169.58      176.07     58.65 o 
  -7   3  22      134.42      172.23     54.83 o 
  -6   3  22       41.59       38.03      7.13 o 
  -5   3  22       19.06       18.88      7.09 o 
  -4   3  22      253.40      269.14      8.22 o 
  -3   3  22      168.18      179.55      8.46 o 
  -2   3  22      490.73      482.86     12.30 o 
  -1   3  22       10.64        4.49      3.95 o 
   0   3  22      327.92      322.26     20.86 o 
   1   3  22       66.86       62.56     14.10 o 
   2   3  22       18.91       20.29     11.36 o 
   3   3  22      154.35      161.12     15.02 o 
   4   3  22      314.00      334.43     33.43 o 
   5   3  22      224.36      259.39     32.39 o 
   6   3  22        0.40        8.06     29.19 o 
   7   3  22        2.86        7.58     52.06 o 
   8   3  22        2.79        2.27      9.77 o 
   9   3  22        9.17        4.45     10.33 o 
  10   3  22       32.18       41.39     39.06 o 
 -10   4  22        2.35        1.55     19.84 o 
  -9   4  22       48.57       47.53     35.18 o 
  -8   4  22       83.74       35.20     40.80 o 
  -7   4  22       38.84       32.15      8.15 o 
  -6   4  22      181.60      189.37     18.09 o 
  -5   4  22       13.29        8.40      4.27 o 
  -4   4  22      109.59       89.25     10.98 o 
  -3   4  22      153.42      161.58     10.15 o 
  -2   4  22      210.47      190.12     11.27 o 
  -1   4  22      850.03      874.03     34.06 o 
   0   4  22      190.23      200.39     12.86 o 
   1   4  22       62.42       87.95     18.87 o 
   2   4  22       19.79        3.63     19.10 o 
   3   4  22        3.17       23.95     16.70 o 
   4   4  22     1191.76     1403.66     45.91 o 
   5   4  22      164.88      179.02     23.84 o 
   6   4  22      181.61      169.69     44.27 o 
   7   4  22        2.05      -12.57     21.27 o 
   8   4  22        2.48       -2.42     12.10 o 
   9   4  22       36.25        3.22     11.70 o 
  -9   5  22       11.58        4.49     20.59 o 
  -8   5  22       24.65       19.39     18.70 o 
  -7   5  22       82.35       64.00     28.73 o 
  -6   5  22      140.75      169.40     20.44 o 
  -5   5  22       25.79       11.65      8.26 o 
  -4   5  22        0.01        8.31      7.13 o 
  -3   5  22      115.80      106.00     18.69 o 
  -2   5  22       46.47       57.98     12.67 o 
  -1   5  22      387.90      422.84     16.21 o 
   0   5  22      138.93      125.02     20.26 o 
   1   5  22        1.53       -5.56      8.49 o 
   2   5  22      460.76      481.35     28.26 o 
   3   5  22        0.61        0.75     13.25 o 
   4   5  22        1.75       24.84     18.98 o 
   5   5  22      133.47      128.11     36.09 o 
   6   5  22       14.11       -8.22     18.19 o 
   7   5  22        5.43       -5.10     16.88 o 
   8   5  22        2.71        0.98     18.75 o 
   9   5  22        4.51       -5.49     12.90 o 
  -9   6  22       34.09        3.12     27.57 o 
  -8   6  22       50.41       35.06     32.65 o 
  -7   6  22        3.41        4.15     10.57 o 
  -6   6  22        9.18       -0.44      7.14 o 
  -5   6  22        1.14        6.20      9.55 o 
  -4   6  22        0.10       -6.87      8.65 o 
  -3   6  22       46.87       67.27     14.60 o 
  -2   6  22       22.93       33.04     11.84 o 
  -1   6  22        0.23        4.40      8.97 o 
   0   6  22       36.81       48.64     11.03 o 
   1   6  22      251.47      297.40     14.81 o 
   2   6  22       11.27       12.71      7.67 o 
   3   6  22       38.44       35.68     20.97 o 
   4   6  22        1.09        4.01     15.61 o 
   5   6  22        3.32        8.69     19.66 o 
   6   6  22        7.18        9.22     22.02 o 
   7   6  22        1.42       -5.66     20.34 o 
   8   6  22        6.29        9.89     23.44 o 
  -8   7  22        2.03        0.52     38.23 o 
  -7   7  22        0.87       -5.60      8.53 o 
  -6   7  22        0.05        0.44      6.92 o 
  -5   7  22        5.34       -2.50      9.43 o 
  -4   7  22        3.45        5.46      7.52 o 
  -3   7  22        6.24       10.74     10.57 o 
  -2   7  22       22.08       12.07     11.68 o 
  -1   7  22       43.90       49.77     12.61 o 
   0   7  22      141.17      122.92     17.00 o 
   1   7  22       21.05       17.67     10.44 o 
   2   7  22      191.73      179.47     33.92 o 
   3   7  22        1.90       -1.13      6.25 o 
   4   7  22       62.20       22.79     21.76 o 
   5   7  22        0.03        2.58     18.77 o 
   6   7  22        6.17       -0.13     21.61 o 
   7   7  22        0.41      -11.15     24.34 o 
   8   7  22        0.30       15.01     26.24 o 
  -7   8  22        2.95        2.35     10.73 o 
  -6   8  22        4.78        0.85      7.14 o 
  -5   8  22        0.01        0.02      7.35 o 
  -4   8  22        3.71       13.44     12.59 o 
  -3   8  22        5.45        3.54     11.13 o 
  -2   8  22        1.45        4.44     11.93 o 
  -1   8  22       90.98       88.23     14.95 o 
   0   8  22       15.83        4.44     10.82 o 
   1   8  22       20.65        8.62     10.42 o 
   2   8  22        0.05      -12.77     12.77 o 
   3   8  22       43.58       32.27     13.33 o 
   4   8  22       10.04        2.02     16.64 o 
   5   8  22        0.07        7.44     21.95 o 
   6   8  22        9.36       -6.06     24.82 o 
   7   8  22        1.92        1.30     22.39 o 
  -6   9  22        0.61       -3.05      8.83 o 
  -5   9  22        9.04       12.40     11.94 o 
  -4   9  22        3.59        1.53     10.10 o 
  -3   9  22        3.56        0.29     13.04 o 
  -2   9  22       14.40        7.89     12.79 o 
  -1   9  22        7.63       -6.74     13.18 o 
   0   9  22        6.99       -1.38     11.43 o 
   1   9  22       37.81        5.10     14.15 o 
   2   9  22       49.86       51.53     27.22 o 
   3   9  22        5.67        2.93      7.67 o 
   4   9  22       13.35        5.42     20.20 o 
   5   9  22        0.00        0.80     21.42 o 
  -4  10  22        0.46       15.51     13.28 o 
  -3  10  22        6.98       12.95     15.23 o 
  -2  10  22        0.42       17.73     14.57 o 
  -1  10  22       19.95       29.47     18.32 o 
   0  10  22        0.43        1.58     12.64 o 
   1  10  22       10.04       17.78     14.09 o 
   2  10  22        1.85       -4.00     12.52 o 
   3  10  22       13.37       17.01     26.48 o 
 -10   1  23       33.24        8.17     24.67 o 
  -9   1  23        0.96        2.61     21.23 o 
  -8   1  23       49.14       34.56     34.21 o 
  -7   1  23        0.22      -17.40     20.68 o 
  -6   1  23       26.34       59.44     18.85 o 
  -5   1  23       30.23       36.59     20.60 o 
  -4   1  23      119.81      152.61     20.15 o 
  -3   1  23        0.07        1.52      3.91 o 
  -2   1  23      194.27      209.85      9.56 o 
  -1   1  23        3.50        6.59      7.26 o 
   0   1  23      480.56      531.46     18.36 o 
   1   1  23      363.54      400.13     25.46 o 
   2   1  23      396.20      462.19     17.06 o 
   3   1  23     1221.60     1302.02     25.41 o 
   4   1  23      121.07      101.92     11.79 o 
   5   1  23     1013.51      979.68     68.94 o 
   6   1  23       68.44       46.40     26.89 o 
   7   1  23       42.68       37.14     16.75 o 
   8   1  23        0.45      -19.55     39.01 o 
   9   1  23       20.80        4.32     26.14 o 
  10   1  23       11.03       41.17     44.50 o 
 -10   2  23        4.56      -24.58     24.58 o 
  -9   2  23       47.75       79.08     32.00 o 
  -8   2  23       86.45       59.83     53.33 o 
  -7   2  23        1.25       23.09     22.55 o 
  -6   2  23      172.45      200.33     23.05 o 
  -5   2  23      113.48      126.25     20.54 o 
  -4   2  23      255.61      256.38      8.19 o 
  -3   2  23      843.62      904.75     17.71 o 
  -2   2  23      101.84      106.48      9.15 o 
  -1   2  23      132.62      161.56     12.96 o 
   0   2  23      855.84      896.83     19.27 o 
   1   2  23      121.38      112.13     39.13 o 
   2   2  23       53.69       57.93     12.53 o 
   3   2  23      116.77      139.54      9.79 o 
   4   2  23       92.18       83.01     10.21 o 
   5   2  23       82.34      110.73     32.33 o 
   6   2  23       24.45       17.26     24.98 o 
   7   2  23       22.27       29.10     35.40 o 
   8   2  23        0.07      -10.68     19.44 o 
   9   2  23       42.15       53.16     38.03 o 
  10   2  23        2.65      -20.06     35.79 o 
 -10   3  23        0.07        0.52     27.83 o 
  -9   3  23       18.21       14.96     23.50 o 
  -8   3  23       43.65       21.74     19.47 o 
  -7   3  23        0.78       -4.08     15.04 o 
  -6   3  23       21.21       20.25     13.88 o 
  -5   3  23       76.78       83.04      5.00 o 
  -4   3  23      129.13      155.35      7.58 o 
  -3   3  23      186.68      189.41     10.08 o 
  -2   3  23      300.88      375.32     13.24 o 
  -1   3  23      251.25      269.62     16.80 o 
   0   3  23      241.68      240.14     42.88 o 
   1   3  23       31.88       24.04      8.96 o 
   2   3  23       68.51       75.78     10.75 o 
   3   3  23     1378.19     1449.25     39.74 o 
   4   3  23       33.80       44.14     24.09 o 
   5   3  23       35.72       12.45     25.35 o 
   6   3  23        8.02       10.25     24.92 o 
   7   3  23        0.01      -35.85     35.85 o 
   8   3  23        0.21       -0.49     21.65 o 
   9   3  23        0.25       17.74     35.04 o 
 -10   4  23        0.04       -2.18     20.70 o 
  -9   4  23        4.01        0.29     14.36 o 
  -8   4  23        4.19       -3.21     18.45 o 
  -7   4  23       53.89       29.30     10.60 o 
  -6   4  23        0.02        4.87      7.52 o 
  -5   4  23        0.11        3.47      3.68 o 
  -4   4  23       16.64       10.77      7.17 o 
  -3   4  23      592.50      666.13     21.32 o 
  -2   4  23        3.58       10.09      9.06 o 
  -1   4  23        3.42        1.09      8.54 o 
   0   4  23      340.15      348.98     15.18 o 
   1   4  23      111.26      126.27     22.90 o 
   2   4  23       13.31       28.26     16.60 o 
   3   4  23       24.06       16.56     15.63 o 
   4   4  23        0.73       -5.99     18.03 o 
   5   4  23      115.42      136.60     30.57 o 
   6   4  23      155.60      164.69     37.41 o 
   7   4  23       43.24       45.20     24.18 o 
   8   4  23        1.43        6.26     11.29 o 
   9   4  23        4.09        9.67     11.38 o 
  -9   5  23        6.40       -1.81     19.44 o 
  -8   5  23        0.76       -0.27     11.75 o 
  -7   5  23       22.90       18.38      9.75 o 
  -6   5  23        5.17       -4.89      5.76 o 
  -5   5  23        7.61        3.96      6.39 o 
  -4   5  23      113.62       93.22     15.04 o 
  -3   5  23       64.58       47.35     10.03 o 
  -2   5  23       45.03       42.10     12.61 o 
  -1   5  23       66.64       86.76     12.08 o 
   0   5  23       48.25       30.40     10.51 o 
   1   5  23       22.38       13.49      8.57 o 
   2   5  23      143.36      159.77     19.71 o 
   3   5  23        1.64       -5.76     21.16 o 
   4   5  23      301.59      360.78     30.24 o 
   5   5  23        0.50       11.53     22.58 o 
   6   5  23       36.64       36.37     22.12 o 
   7   5  23       81.44       58.29     27.64 o 
   8   5  23        0.13        4.92     22.90 o 
   9   5  23        3.57      -13.54     18.53 o 
  -8   6  23        3.28       -6.55     18.10 o 
  -7   6  23        2.47       14.98     14.51 o 
  -6   6  23        0.06        1.21      7.25 o 
  -5   6  23        0.06        1.79      7.46 o 
  -4   6  23       35.56       23.20     10.54 o 
  -3   6  23       13.01       14.30     11.98 o 
  -2   6  23      111.82      134.37     13.51 o 
  -1   6  23       32.82       36.24     12.85 o 
   0   6  23        0.09        2.98      9.03 o 
   1   6  23       10.57       13.50     11.50 o 
   2   6  23        0.03       -9.93      9.93 o 
   3   6  23       18.88       10.59     18.94 o 
   4   6  23       14.75        3.80     16.95 o 
   5   6  23        3.46       13.02     19.50 o 
   6   6  23       19.92        4.40     19.51 o 
   7   6  23       26.37       16.88     23.08 o 
   8   6  23       23.63        9.81     26.14 o 
  -8   7  23       16.63       -1.56     26.27 o 
  -7   7  23        0.01        2.58      8.02 o 
  -6   7  23       16.69        0.50      8.46 o 
  -5   7  23        8.26       -2.14      9.35 o 
  -4   7  23        2.51        7.55      9.05 o 
  -3   7  23        1.68       11.14     12.38 o 
  -2   7  23      145.30      142.41     18.70 o 
  -1   7  23       26.57       12.97     11.36 o 
   0   7  23        2.90        7.95     10.47 o 
   1   7  23       34.66       23.29     13.55 o 
   2   7  23      122.57      145.16     38.91 o 
   3   7  23        5.27       12.74      6.96 o 
   4   7  23       34.38        6.30     19.58 o 
   5   7  23        1.13        5.31     18.81 o 
   6   7  23       10.97        9.66     23.96 o 
   7   7  23        9.48        7.54     23.31 o 
  -7   8  23       24.31       -0.30      9.40 o 
  -6   8  23        4.07        1.70      9.20 o 
  -5   8  23        4.40        0.47      9.32 o 
  -4   8  23       25.72       11.67     12.29 o 
  -3   8  23        1.73       12.54     11.80 o 
  -2   8  23        1.67       -8.87     11.65 o 
  -1   8  23        6.60       10.84     11.89 o 
   0   8  23        0.01       -0.81      9.24 o 
   1   8  23        1.80       -3.58     12.19 o 
   2   8  23       30.90       23.78     11.90 o 
   3   8  23        6.12        9.50     10.57 o 
   4   8  23        0.94      -14.64     20.41 o 
   5   8  23       61.88       13.41     24.32 o 
   6   8  23       15.42        7.75     27.80 o 
  -6   9  23        0.08       -7.50      9.19 o 
  -5   9  23        0.46       -8.80     13.23 o 
  -4   9  23        0.02        1.01     11.78 o 
  -3   9  23        7.48        8.96     18.17 o 
  -2   9  23        3.03       -2.42     12.40 o 
  -1   9  23        2.42       15.54     13.92 o 
   0   9  23        2.95       -2.24     12.24 o 
   1   9  23        1.80       23.87     12.05 o 
   2   9  23       36.84       43.67     24.70 o 
   3   9  23        0.58       25.09     24.60 o 
   4   9  23        2.60       -5.77     20.86 o 
   5   9  23       12.72       -5.02     23.89 o 
  -4  10  23        8.60       -3.49     16.51 o 
  -3  10  23       17.44       16.97     17.19 o 
  -2  10  23        0.40       21.11     14.87 o 
  -1  10  23        0.25       -5.33     13.92 o 
   0  10  23        0.15      -10.26     21.47 o 
   1  10  23        0.40       -5.93     12.54 o 
   2  10  23        3.14        4.15     10.18 o 
   3  10  23        0.00      -27.36     35.63 o 
 -10   0  24        1.25        0.78     25.49 o 
  -9   0  24      138.27       -0.26     23.42 o 
  -8   0  24      579.87      739.75     54.18 o 
  -7   0  24        4.35       10.66     23.67 o 
  -6   0  24       42.49       29.65     24.45 o 
  -5   0  24     1079.93     1294.71     54.53 o 
  -4   0  24      114.42      105.90     26.28 o 
  -3   0  24      401.47      467.59     14.65 o 
  -2   0  24      368.12      390.56     21.67 o 
  -1   0  24        5.82        8.28     11.80 o 
   0   0  24      180.87      197.16     18.35 o 
   1   0  24     2590.01     2982.51     47.69 o 
   2   0  24      457.69      407.26     35.77 o 
   3   0  24       29.76       44.87     12.48 o 
   4   0  24       26.06        4.67     11.52 o 
   5   0  24       47.85       51.96      7.08 o 
   6   0  24       13.52        8.34      6.33 o 
   7   0  24        0.44      -36.15     49.94 o 
   8   0  24       64.20      135.01     61.65 o 
   9   0  24        4.11      -39.27     58.00 o 
  10   0  24       58.96      195.10     77.52 o 
 -10   1  24        6.68        0.21     20.19 o 
  -9   1  24       22.45       38.24     32.51 o 
  -8   1  24        0.45       -0.14     14.60 o 
  -7   1  24        8.13       30.61     22.88 o 
  -6   1  24      393.06      452.28     27.97 o 
  -5   1  24        0.02       -2.30     13.23 o 
  -4   1  24      645.95      691.44     29.39 o 
  -3   1  24      410.31      408.21      9.02 o 
  -2   1  24       46.91       53.76      8.13 o 
  -1   1  24        7.27       19.98      9.34 o 
   0   1  24      848.35      880.80     19.91 o 
   1   1  24        5.04       31.28     19.97 o 
   2   1  24        3.23        1.02      8.42 o 
   3   1  24      203.44      232.19     16.61 o 
   4   1  24      442.47      480.51     25.97 o 
   5   1  24        3.71        4.73      4.73 o 
   6   1  24       51.99       44.84     27.43 o 
   7   1  24       17.95       29.38     17.16 o 
   8   1  24        1.18       18.26     27.37 o 
   9   1  24       20.44       57.61     57.09 o 
  10   1  24       13.19       -1.82     49.68 o 
 -10   2  24        2.88        0.26     26.53 o 
  -9   2  24       45.36       26.00     25.96 o 
  -8   2  24      101.67       94.41     74.80 o 
  -7   2  24        2.50        0.86     17.73 o 
  -6   2  24      103.94       83.13     65.04 o 
  -5   2  24       65.91       88.26     18.82 o 
  -4   2  24       51.32       54.33      3.69 o 
  -3   2  24        3.03        0.22      4.55 o 
  -2   2  24     1127.88     1232.60     18.91 o 
  -1   2  24      264.44      273.73     25.60 o 
   0   2  24      376.02      441.30     14.84 o 
   1   2  24      158.26      178.46     26.63 o 
   2   2  24     1162.31     1327.79     33.90 o 
   3   2  24      588.01      597.16     29.94 o 
   4   2  24        1.75        5.07     15.47 o 
   5   2  24      125.85      100.35     35.82 o 
   6   2  24        9.95      -23.98     30.54 o 
   7   2  24      143.34      148.78     64.47 o 
   8   2  24        4.15        4.80      7.65 o 
   9   2  24        9.91       17.22     37.31 o 
 -10   3  24       49.50       -1.56     30.43 o 
  -9   3  24        2.45        0.43     18.57 o 
  -8   3  24       45.10       38.19     37.46 o 
  -7   3  24       17.68        1.69     14.14 o 
  -6   3  24      132.31      142.58     47.04 o 
  -5   3  24      168.67      175.18      8.31 o 
  -4   3  24      366.27      390.07      8.46 o 
  -3   3  24      155.22      161.06     12.34 o 
  -2   3  24      261.62      295.64     12.68 o 
  -1   3  24      609.55      691.22     22.64 o 
   0   3  24      102.25       92.68     16.56 o 
   1   3  24      156.48      156.51     25.41 o 
   2   3  24     1221.87     1416.04     26.23 o 
   3   3  24      122.38      138.78     10.33 o 
   4   3  24        9.16       20.90     22.25 o 
   5   3  24      347.28      440.74     41.27 o 
   6   3  24        3.00      -14.10     26.12 o 
   7   3  24       50.96       69.21     34.88 o 
   8   3  24        5.50      -10.18     10.62 o 
   9   3  24        0.03       -5.39     28.77 o 
  -9   4  24        0.57        6.02     16.17 o 
  -8   4  24       28.06       11.90     17.15 o 
  -7   4  24        0.10      -10.09     16.75 o 
  -6   4  24        0.03        1.02      6.44 o 
  -5   4  24        2.61        1.95      3.85 o 
  -4   4  24       45.72       30.02      6.27 o 
  -3   4  24       88.39       74.00      8.55 o 
  -2   4  24      306.34      311.57     13.39 o 
  -1   4  24        3.89       12.40      8.92 o 
   0   4  24       21.58       23.61     10.48 o 
   1   4  24       26.84       27.18     10.28 o 
   2   4  24      100.78       76.66     22.01 o 
   3   4  24       25.51       34.42     16.81 o 
   4   4  24       16.02       16.56     19.95 o 
   5   4  24       32.41       22.30     20.31 o 
   6   4  24       80.12       62.01     28.91 o 
   7   4  24       17.13       23.88     23.83 o 
   8   4  24        0.00      -14.09     22.26 o 
   9   4  24        0.01        4.44     11.55 o 
  -9   5  24        2.54        2.68     20.49 o 
  -8   5  24       45.01       45.82     36.92 o 
  -7   5  24        3.51        5.03     14.27 o 
  -6   5  24       26.49       15.55      7.87 o 
  -5   5  24       26.94       10.39      6.49 o 
  -4   5  24       88.38       28.63     20.68 o 
  -3   5  24        0.37       -2.35      7.12 o 
  -2   5  24        1.19        3.14      7.10 o 
  -1   5  24       25.18        6.16      7.78 o 
   0   5  24      362.14      344.03     19.34 o 
   1   5  24      416.58      464.66     16.85 o 
   2   5  24      155.19      111.82     27.81 o 
   3   5  24       66.74       44.72     17.95 o 
   4   5  24        0.94        4.66     17.09 o 
   5   5  24        9.20       12.99     21.97 o 
   6   5  24        0.10        9.29     20.63 o 
   7   5  24       14.45       22.12     22.30 o 
   8   5  24        6.01      -10.30     22.82 o 
  -8   6  24        2.51       -0.52     36.93 o 
  -7   6  24       49.11       28.91     37.20 o 
  -6   6  24       41.05        9.08      9.83 o 
  -5   6  24        1.90        2.30      7.16 o 
  -4   6  24        2.02       -3.31      8.19 o 
  -3   6  24        0.74       -5.98      8.93 o 
  -2   6  24       60.32       64.42     12.14 o 
  -1   6  24       29.31       37.08     11.20 o 
   0   6  24      152.04      155.21     24.76 o 
   1   6  24       11.90        8.13      8.33 o 
   2   6  24       54.04       70.56     12.32 o 
   3   6  24      278.56      333.57     29.66 o 
   4   6  24      131.55      165.55     36.26 o 
   5   6  24       36.81        5.30     18.51 o 
   6   6  24       82.52       49.33     31.48 o 
   7   6  24        0.93       -4.28     22.15 o 
   8   6  24        0.29       -5.07     23.28 o 
  -8   7  24       51.69        1.82     27.31 o 
  -7   7  24        3.02        6.76     18.48 o 
  -6   7  24        7.95        0.61      8.45 o 
  -5   7  24       36.08        0.16      7.61 o 
  -4   7  24        4.59        9.50     10.60 o 
  -3   7  24       34.49       29.87     11.89 o 
  -2   7  24       20.03       27.61     13.85 o 
  -1   7  24        0.94        6.39     10.42 o 
   0   7  24       10.20       -3.89     11.47 o 
   1   7  24       77.56       79.06     12.55 o 
   2   7  24       29.85       14.44      9.12 o 
   3   7  24       19.59       12.05     20.43 o 
   4   7  24       19.60        9.14     18.88 o 
   5   7  24        0.49       12.04     20.46 o 
   6   7  24        0.48       13.44     25.01 o 
   7   7  24        6.50       17.60     27.04 o 
  -7   8  24        0.67       -0.25      8.70 o 
  -6   8  24        0.04        3.38      9.86 o 
  -5   8  24        1.14       -0.17      8.89 o 
  -4   8  24        7.81       -1.67      9.86 o 
  -3   8  24        0.11       -2.75     12.81 o 
  -2   8  24        2.61       16.83     13.84 o 
  -1   8  24       26.20       40.64     18.19 o 
   0   8  24        1.44        2.81     10.49 o 
   1   8  24       20.53       10.06     14.70 o 
   2   8  24        0.63       -7.02      9.14 o 
   3   8  24        8.43       17.71     19.90 o 
   4   8  24        0.08        5.16     20.12 o 
   5   8  24       17.33        1.72     20.03 o 
   6   8  24        1.81        6.06     28.10 o 
  -5   9  24        1.31        6.96     13.67 o 
  -4   9  24        4.55        0.08     10.32 o 
  -3   9  24       25.79       18.57     13.57 o 
  -2   9  24       18.86       13.35     14.28 o 
  -1   9  24       20.30       24.70     13.71 o 
   0   9  24       16.69       27.04     17.23 o 
   1   9  24        4.52       -3.58     14.64 o 
   2   9  24        7.02       -2.08      9.52 o 
   3   9  24       13.45        4.83     21.04 o 
   4   9  24        0.03      -15.74     23.28 o 
  -3  10  24       11.27        7.60     14.30 o 
  -2  10  24       10.46       -3.81     13.34 o 
  -1  10  24        8.88        6.75     13.61 o 
   0  10  24        0.02        7.58     13.80 o 
   1  10  24       30.68       28.57     23.72 o 
   2  10  24        6.99       17.04     28.66 o 
 -10   1  25       23.08        0.00     24.71 o 
  -9   1  25      102.44      123.58     87.54 o 
  -8   1  25       78.61       59.89     54.24 o 
  -7   1  25      248.49      357.99     34.37 o 
  -6   1  25      127.52      180.52     23.55 o 
  -5   1  25        3.61      -11.10     17.96 o 
  -4   1  25       16.31       20.19     18.12 o 
  -3   1  25      125.96      138.00      9.53 o 
  -2   1  25      356.59      403.06     12.15 o 
  -1   1  25      869.30      933.68     21.14 o 
   0   1  25        1.13        0.07      8.50 o 
   1   1  25      222.62      254.29     27.76 o 
   2   1  25        3.55      -14.68     14.68 o 
   3   1  25      216.72      228.81     17.82 o 
   4   1  25       49.47       56.29     12.58 o 
   5   1  25      100.87       96.38      8.68 o 
   6   1  25        1.59        9.41     23.71 o 
   7   1  25        2.02      -31.55     31.55 o 
   8   1  25        4.08        8.50     26.03 o 
   9   1  25        1.44      -20.59     40.19 o 
 -10   2  25        1.77       -0.26     27.31 o 
  -9   2  25       10.57        2.92     22.07 o 
  -8   2  25        8.84        2.60     17.61 o 
  -7   2  25       65.64       40.56     37.33 o 
  -6   2  25       27.07       17.35     17.82 o 
  -5   2  25       12.88       22.74     16.45 o 
  -4   2  25      639.07      702.49      9.85 o 
  -3   2  25      194.13      201.18      8.27 o 
  -2   2  25      894.47      942.65     18.31 o 
  -1   2  25      454.23      487.32     22.17 o 
   0   2  25      811.82      835.22     19.01 o 
   1   2  25       26.62       44.14     20.32 o 
   2   2  25     1716.39     1903.58     67.76 o 
   3   2  25      207.27      220.69     11.46 o 
   4   2  25      257.83      311.88     34.81 o 
   5   2  25        2.83       18.27     23.38 o 
   6   2  25       25.18       26.36     28.81 o 
   7   2  25       48.12       39.05     31.83 o 
   8   2  25       12.96       44.70     31.55 o 
   9   2  25       51.66       85.95     85.19 o 
 -10   3  25        7.46       -0.52     29.65 o 
  -9   3  25       17.29        5.98     20.22 o 
  -8   3  25       23.89       11.19     20.03 o 
  -7   3  25       80.74       75.45     62.83 o 
  -6   3  25       46.99       27.77     28.48 o 
  -5   3  25      128.35      141.04     13.11 o 
  -4   3  25       77.62       89.63      5.33 o 
  -3   3  25       63.14       46.64      8.84 o 
  -2   3  25      447.64      466.94     14.68 o 
  -1   3  25      235.89      237.89     19.14 o 
   0   3  25        8.05        3.52     10.00 o 
   1   3  25       83.49       48.80     13.20 o 
   2   3  25       17.78       10.88      9.57 o 
   3   3  25      202.77      221.28     15.29 o 
   4   3  25      662.70      834.88     44.60 o 
   5   3  25      839.41     1057.42     48.32 o 
   6   3  25      127.46      103.88     47.82 o 
   7   3  25        4.36       -0.28     23.79 o 
   8   3  25        1.15      -12.76     12.76 o 
   9   3  25       11.66      -10.71     35.05 o 
  -9   4  25       14.50        6.93     18.71 o 
  -8   4  25        0.01       16.33     16.61 o 
  -7   4  25      110.63      151.40     51.51 o 
  -6   4  25       12.98       13.32      9.23 o 
  -5   4  25       18.26       14.98      5.61 o 
  -4   4  25       55.33       41.78     11.42 o 
  -3   4  25      457.55      540.16     13.08 o 
  -2   4  25        9.26       20.65      7.53 o 
  -1   4  25        1.18       21.83     11.67 o 
   0   4  25       20.12       23.59     10.10 o 
   1   4  25       23.32       22.38     11.55 o 
   2   4  25       19.32       16.89     20.01 o 
   3   4  25       10.14       10.59     15.01 o 
   4   4  25       13.79       28.84     23.30 o 
   5   4  25        8.23       -0.50     15.86 o 
   6   4  25      279.08      347.78     62.12 o 
   7   4  25        1.01       -9.47     20.50 o 
   8   4  25        0.20       10.36     23.76 o 
   9   4  25        0.59        7.98     27.04 o 
  -9   5  25       11.06       -0.78     30.17 o 
  -8   5  25        2.14        2.76     15.02 o 
  -7   5  25      125.23      100.84     70.37 o 
  -6   5  25       24.71       27.49      9.77 o 
  -5   5  25       69.52       59.81     20.73 o 
  -4   5  25       56.12       18.42     13.56 o 
  -3   5  25       93.81       86.53     11.27 o 
  -2   5  25      831.82     1011.50     35.58 o 
  -1   5  25       70.01       76.36      9.97 o 
   0   5  25      112.29       97.78     15.72 o 
   1   5  25       62.88       85.45     23.99 o 
   2   5  25       23.60       22.33     17.64 o 
   3   5  25        7.35        0.30     12.31 o 
   4   5  25        0.79       -0.35     19.60 o 
   5   5  25        9.02       -0.60     18.98 o 
   6   5  25        0.07      -10.71     20.99 o 
   7   5  25        8.87        5.64     20.38 o 
   8   5  25        0.01      -17.03     26.42 o 
  -8   6  25        0.00       -0.26     23.93 o 
  -7   6  25       13.79       15.89     30.81 o 
  -6   6  25        0.04       -2.51      9.65 o 
  -5   6  25        0.20        2.33      7.65 o 
  -4   6  25       73.28       10.69     11.35 o 
  -3   6  25       32.82       41.74     11.89 o 
  -2   6  25       96.40       88.28     13.99 o 
  -1   6  25      112.51      102.33     16.08 o 
   0   6  25      304.97      318.23     16.16 o 
   1   6  25        3.90       -5.01     10.89 o 
   2   6  25       93.19       95.20     24.15 o 
   3   6  25       77.62       50.62     21.89 o 
   4   6  25       28.29        3.58     16.52 o 
   5   6  25        7.02      -14.12     21.28 o 
   6   6  25        6.85      -11.14     21.22 o 
   7   6  25        3.20       -0.73     18.18 o 
  -7   7  25        2.53       12.71     20.14 o 
  -6   7  25        4.17        0.94      9.94 o 
  -5   7  25       19.96       -1.10      8.22 o 
  -4   7  25       10.83       -0.09      9.47 o 
  -3   7  25       59.29       65.17     19.25 o 
  -2   7  25       10.67       32.29     15.35 o 
  -1   7  25       69.26      104.14     14.91 o 
   0   7  25      164.84      180.89     16.29 o 
   1   7  25        2.09       10.49     12.27 o 
   2   7  25       28.07       10.16     11.61 o 
   3   7  25       23.78       10.23     22.50 o 
   4   7  25        0.37       -6.42     18.62 o 
   5   7  25        0.09        1.83     18.85 o 
   6   7  25        8.90       15.74     28.54 o 
   7   7  25        0.52        5.07     24.27 o 
  -6   8  25        1.75        2.14     10.64 o 
  -5   8  25        0.94       -0.67      9.24 o 
  -4   8  25        0.43       -1.47      7.41 o 
  -3   8  25        1.83       -4.61     10.97 o 
  -2   8  25        0.81        1.71     10.79 o 
  -1   8  25        0.55       14.13     12.80 o 
   0   8  25        3.78        3.82     11.31 o 
   1   8  25       72.35       96.43     15.96 o 
   2   8  25       32.83       25.00     15.27 o 
   3   8  25        2.78       -9.06     21.24 o 
   4   8  25       43.95        7.67     20.30 o 
   5   8  25        4.20        0.66     19.15 o 
  -5   9  25       46.28        9.95     15.04 o 
  -4   9  25        0.09        6.67     13.35 o 
  -3   9  25        4.57        6.70     13.96 o 
  -2   9  25       15.32        2.17     13.44 o 
  -1   9  25        0.02       14.58     15.57 o 
   0   9  25        0.28        4.79     11.53 o 
   1   9  25       10.42       20.79     13.10 o 
   2   9  25        0.07       -7.40      9.44 o 
   3   9  25        0.77       19.97     22.30 o 
   4   9  25        0.04      -17.50     25.13 o 
  -2  10  25        0.71        3.37     13.30 o 
  -1  10  25       23.47       54.05     25.25 o 
   0  10  25        2.92       18.66     17.79 o 
   1  10  25       39.57       40.89     22.24 o 
 -10   0  26        4.60       -0.26     26.01 o 
  -9   0  26      122.00        0.78     39.29 o 
  -8   0  26      382.47      506.36     49.20 o 
  -7   0  26       69.47       67.64     48.65 o 
  -6   0  26      206.98      293.55     35.91 o 
  -5   0  26       96.17       96.52     27.06 o 
  -4   0  26      192.75      223.29     30.45 o 
  -3   0  26       15.54       14.05      6.50 o 
  -2   0  26     1709.35     1935.42     63.54 o 
  -1   0  26       74.53       83.30     19.14 o 
   0   0  26      901.37      928.48     30.25 o 
   1   0  26      728.11      798.41     28.87 o 
   2   0  26      101.28      143.25     34.74 o 
   3   0  26      334.23      387.34     25.67 o 
   4   0  26       21.88       19.33      8.13 o 
   5   0  26       26.02       29.48      9.18 o 
   6   0  26        8.93        8.49      4.68 o 
   8   0  26       78.31       23.41     52.29 o 
   9   0  26        1.42      -49.68     63.72 o 
 -10   1  26       15.27        0.52     27.83 o 
  -9   1  26        5.98        9.77     25.48 o 
  -8   1  26        3.42        1.50     17.24 o 
  -7   1  26        0.36       -3.76     26.76 o 
  -6   1  26      105.43       97.30     21.80 o 
  -5   1  26       17.13       32.23     20.28 o 
  -4   1  26       99.68      111.85     22.14 o 
  -3   1  26      637.23      667.57     12.75 o 
  -2   1  26      302.18      357.08     12.47 o 
  -1   1  26        0.95        6.04      8.68 o 
   0   1  26       88.61       99.07     11.54 o 
   1   1  26      418.16      475.92     20.46 o 
   2   1  26      891.82      976.15     27.16 o 
   3   1  26      138.11      124.31     10.98 o 
   4   1  26        6.15        3.99      8.53 o 
   5   1  26      113.07       88.42     15.40 o 
   6   1  26        1.44      -19.15     38.49 o 
   7   1  26       84.30       27.68     19.09 o 
   8   1  26        9.31       13.33     28.21 o 
   9   1  26        1.87      -46.52     46.52 o 
 -10   2  26       28.77       -0.26     28.35 o 
  -9   2  26      120.88      112.16     89.24 o 
  -8   2  26       24.40       30.46     29.65 o 
  -7   2  26       49.97       23.61     31.68 o 
  -6   2  26       25.59       26.80     27.57 o 
  -5   2  26       76.81       95.20     20.11 o 
  -4   2  26      404.64      451.80     17.50 o 
  -3   2  26       21.91       20.10      5.03 o 
  -2   2  26     1160.92     1291.05     19.49 o 
  -1   2  26      153.80      150.22      9.98 o 
   0   2  26      109.51      122.12     11.92 o 
   1   2  26        8.81        2.90     11.15 o 
   2   2  26      347.58      369.91     48.93 o 
   3   2  26      112.44      122.00     10.14 o 
   4   2  26       13.83       10.86     13.20 o 
   5   2  26        1.03       -3.49     20.68 o 
   6   2  26       13.54       -3.77     25.95 o 
   7   2  26        1.57      -23.44     34.17 o 
   8   2  26        3.22      -27.60     30.29 o 
   9   2  26        0.95       34.51     35.37 o 
  -9   3  26       15.13        3.61     20.07 o 
  -8   3  26       97.20       47.81     53.85 o 
  -7   3  26       11.33       17.30     24.05 o 
  -6   3  26      214.69      281.21     26.92 o 
  -5   3  26        0.29        0.41      2.79 o 
  -4   3  26      100.54       96.73      5.62 o 
  -3   3  26      112.12      105.71     10.70 o 
  -2   3  26      292.04      332.97     12.42 o 
  -1   3  26        2.04       -1.74      4.55 o 
   0   3  26      268.38      261.26     14.63 o 
   1   3  26      308.77      322.10     13.39 o 
   2   3  26        0.16       -7.29      7.69 o 
   3   3  26      454.19      463.73     22.37 o 
   4   3  26        0.09       -7.96     21.20 o 
   5   3  26       60.08       47.51     27.62 o 
   6   3  26       89.97       84.17     38.54 o 
   7   3  26       24.74       64.33     31.37 o 
   8   3  26        0.90       18.77     23.14 o 
   9   3  26        0.56       18.52     50.90 o 
  -9   4  26       32.24        1.94     19.66 o 
  -8   4  26       29.61       10.78     16.58 o 
  -7   4  26       31.75       12.94     15.48 o 
  -6   4  26       13.36        3.88      7.89 o 
  -5   4  26        2.81        1.90      3.21 o 
  -4   4  26       75.60       55.76     11.06 o 
  -3   4  26       11.11        9.08      6.68 o 
  -2   4  26        1.06        9.84      7.01 o 
  -1   4  26        2.67       -0.39      8.12 o 
   0   4  26       50.61       61.84     14.08 o 
   1   4  26        0.59        5.62      9.71 o 
   2   4  26        1.53       -1.47      9.50 o 
   3   4  26       18.38       21.54     16.30 o 
   4   4  26       59.96       52.99     22.87 o 
   5   4  26       16.17       21.24     19.06 o 
   6   4  26       11.88       -0.24     17.01 o 
   7   4  26        0.38       -4.67     17.88 o 
   8   4  26        0.01      -24.33     24.33 o 
  -8   5  26        0.03       19.06     20.39 o 
  -7   5  26        1.55       -1.39     13.64 o 
  -6   5  26       20.58       13.31      6.69 o 
  -5   5  26        5.75        2.90      5.89 o 
  -4   5  26        2.86        3.82      6.14 o 
  -3   5  26        1.41       -2.91      7.20 o 
  -2   5  26        4.49        2.22      6.95 o 
  -1   5  26        5.46       -0.36      6.47 o 
   0   5  26       61.83       33.58     15.58 o 
   1   5  26        0.11       -3.30     14.98 o 
   2   5  26      162.77      157.37     36.47 o 
   3   5  26       26.28       13.22     16.55 o 
   4   5  26        5.58       -5.61     18.51 o 
   5   5  26        0.05        3.88     20.24 o 
   6   5  26        1.87        4.90     19.46 o 
   7   5  26        5.39      -19.60     24.71 o 
   8   5  26        1.89       23.77     25.99 o 
  -8   6  26        5.67        0.52     24.97 o 
  -7   6  26        1.83        0.37     15.91 o 
  -6   6  26        0.52       -3.22      8.55 o 
  -5   6  26       12.86        0.32      5.62 o 
  -4   6  26       55.16       24.87     20.55 o 
  -3   6  26       47.75       29.49     10.13 o 
  -2   6  26        4.00        5.70     10.51 o 
  -1   6  26       20.58       31.33     13.54 o 
   0   6  26       39.11       30.06     11.08 o 
   1   6  26        0.29        3.02      9.16 o 
   2   6  26       51.58       39.95     17.95 o 
   3   6  26       90.61       81.45     24.20 o 
   4   6  26       65.01       30.58     21.67 o 
   5   6  26      183.73       91.08     49.20 o 
   6   6  26       15.42        0.94     18.87 o 
   7   6  26        1.67        9.50     25.16 o 
  -7   7  26       13.49        1.56     25.49 o 
  -6   7  26        1.04       -2.50      9.00 o 
  -5   7  26        0.32       -1.80      8.83 o 
  -4   7  26       16.48       -1.58      8.73 o 
  -3   7  26      126.46      155.20     19.76 o 
  -2   7  26       26.52       31.10     14.00 o 
  -1   7  26        2.04       -9.15     12.84 o 
   0   7  26       43.46       37.18     14.67 o 
   1   7  26       98.82       80.00     30.06 o 
   2   7  26        3.14       -4.00      7.50 o 
   3   7  26        2.98       22.61     21.70 o 
   4   7  26        7.90       11.09     20.63 o 
   5   7  26       58.09       19.99     22.52 o 
   6   7  26        5.62        2.15     25.98 o 
  -6   8  26        7.71       -1.59     10.59 o 
  -5   8  26        7.49       -2.91     10.52 o 
  -4   8  26       11.82       -0.03      8.67 o 
  -3   8  26        5.47       -1.16     11.29 o 
  -2   8  26        0.47       -1.15      9.78 o 
  -1   8  26        0.00       -2.50     13.54 o 
   0   8  26       16.52       14.58     12.43 o 
   1   8  26        3.56       20.47     10.94 o 
   2   8  26       55.41       55.50     28.60 o 
   3   8  26        8.11        3.27     20.71 o 
   4   8  26        1.96        2.53     19.11 o 
   5   8  26        0.00       -7.30     24.30 o 
  -4   9  26       28.29       35.50     23.50 o 
  -3   9  26        0.65       -4.56     13.23 o 
  -2   9  26       12.44       18.72     14.67 o 
  -1   9  26        0.02        6.13     12.61 o 
   0   9  26       29.64       36.77     30.55 o 
   1   9  26        0.31        0.03     15.43 o 
   2   9  26        2.62       12.77     21.01 o 
   3   9  26        4.57      -14.99     28.13 o 
  -9   1  27        0.77       10.31     25.64 o 
  -8   1  27        2.32        4.18     18.39 o 
  -7   1  27       81.48      113.17     37.75 o 
  -6   1  27        1.53       -4.92     18.99 o 
  -5   1  27        1.85       -2.69     17.37 o 
  -4   1  27        0.78       -6.97     13.96 o 
  -3   1  27       13.57        6.57      5.40 o 
  -2   1  27      143.11      155.69     10.27 o 
  -1   1  27      560.15      609.36     19.12 o 
   0   1  27      526.94      572.62     18.44 o 
   1   1  27      961.95     1067.45     25.69 o 
   2   1  27      163.72      182.87     14.91 o 
   3   1  27       37.21       20.89     13.49 o 
   4   1  27       88.61       70.85     18.66 o 
   5   1  27      258.28      275.37     20.25 o 
   6   1  27       24.29       27.71     32.51 o 
   7   1  27        9.27      -28.80     28.80 o 
   8   1  27        2.28        7.28     28.09 o 
   9   1  27        1.40       92.33     69.97 o 
  -9   2  27        2.56       -0.53     18.28 o 
  -8   2  27       92.72       94.38     72.45 o 
  -7   2  27        1.60       14.39     23.04 o 
  -6   2  27       28.50       13.39     18.10 o 
  -5   2  27        1.44       -4.21     15.17 o 
  -4   2  27       71.07       64.01      7.31 o 
  -3   2  27      289.77      291.65      8.56 o 
  -2   2  27       41.20       35.89      7.07 o 
  -1   2  27       89.41       85.61      8.91 o 
   0   2  27       31.71       38.24      9.37 o 
   1   2  27      166.40      184.57     22.10 o 
   2   2  27       38.42       44.16     10.35 o 
   3   2  27        0.30       -0.27      6.80 o 
   4   2  27       95.85       98.87     17.01 o 
   5   2  27       14.98        2.87     20.76 o 
   6   2  27       23.47       -4.17     28.32 o 
   7   2  27        0.32      -16.13     26.70 o 
   8   2  27        0.11      -20.56     34.87 o 
   9   2  27        5.35       19.61     41.77 o 
  -9   3  27        0.03        0.32     18.40 o 
  -8   3  27        1.34       -4.58     23.29 o 
  -7   3  27       40.50       22.23     24.52 o 
  -6   3  27       12.46       -2.65     16.27 o 
  -5   3  27        1.11        0.25      2.54 o 
  -4   3  27      104.52       76.98      5.24 o 
  -3   3  27       29.58       33.05      7.50 o 
  -2   3  27      162.65      214.28     11.14 o 
  -1   3  27       26.24       18.01     10.27 o 
   0   3  27      286.21      304.73     14.82 o 
   1   3  27      136.36      160.62     24.87 o 
   2   3  27        0.74       -1.61      6.53 o 
   3   3  27      305.85      345.78     17.74 o 
   4   3  27       18.67       33.38     24.60 o 
   5   3  27       65.29       68.90     33.24 o 
   6   3  27        0.00       37.83     30.89 o 
   7   3  27        1.47       18.33     27.48 o 
   8   3  27        4.19       31.03     32.95 o 
  -9   4  27       15.78       -2.08     30.95 o 
  -8   4  27       13.35       34.82     35.24 o 
  -7   4  27        6.00       10.63     15.53 o 
  -6   4  27       25.90       13.26     14.79 o 
  -5   4  27        9.65        4.75      3.17 o 
  -4   4  27      415.68      460.72     11.69 o 
  -3   4  27       48.93       41.17     16.80 o 
  -2   4  27      501.85      582.81     15.48 o 
  -1   4  27       28.98       23.46     13.61 o 
   0   4  27       83.23       73.58     14.15 o 
   1   4  27       60.54       48.27     12.72 o 
   2   4  27        1.55        6.35      8.45 o 
   3   4  27      320.37      309.45     58.07 o 
   4   4  27       18.56       -6.67     20.10 o 
   5   4  27       86.02       68.72     37.32 o 
   6   4  27       10.28       23.81     25.27 o 
   7   4  27        0.97       45.17     24.12 o 
   8   4  27        7.51       36.29     27.36 o 
  -8   5  27        8.27       -1.62     15.36 o 
  -7   5  27        0.19        4.28     14.88 o 
  -6   5  27       10.97        5.69     18.35 o 
  -5   5  27      174.63      201.10     12.37 o 
  -4   5  27        9.45        1.13      5.40 o 
  -3   5  27      160.12      183.94     26.82 o 
  -2   5  27        0.70       -1.54      6.72 o 
  -1   5  27       66.81       68.32     10.02 o 
   0   5  27       51.34       48.81     20.22 o 
   1   5  27      208.71      240.20     26.26 o 
   2   5  27        3.22       -3.32     11.85 o 
   3   5  27      230.53      261.75     61.72 o 
   4   5  27        2.44      -11.08     18.98 o 
   5   5  27        6.03       -7.64     23.13 o 
   6   5  27        0.44        4.74     18.80 o 
   7   5  27        1.95       17.63     23.71 o 
  -7   6  27        1.31       -9.71     19.22 o 
  -6   6  27        2.86      -20.74     22.37 o 
  -5   6  27        2.70        0.79      5.28 o 
  -4   6  27        0.07        4.62      7.79 o 
  -3   6  27        9.57       -0.14      7.07 o 
  -2   6  27        7.11       -6.12      9.21 o 
  -1   6  27       35.61       36.50     11.65 o 
   0   6  27        1.59        8.51      9.39 o 
   1   6  27        1.96        8.52     14.97 o 
   2   6  27        0.54       13.19     16.66 o 
   3   6  27       51.83       13.57     17.37 o 
   4   6  27       17.24       10.68     18.70 o 
   5   6  27        0.48        3.42     18.80 o 
   6   6  27       42.46       21.42     29.45 o 
   7   6  27       28.59       -0.29     19.58 o 
  -7   7  27        0.94        0.52     39.01 o 
  -6   7  27        4.20       -1.04     23.15 o 
  -5   7  27       23.33       -2.48      8.24 o 
  -4   7  27        1.59        0.96      8.44 o 
  -3   7  27        4.73       -4.52      7.76 o 
  -2   7  27       36.15       47.18     12.95 o 
  -1   7  27        8.49       13.04     12.88 o 
   0   7  27        5.50       15.89     11.21 o 
   1   7  27       91.83       89.65     25.09 o 
   2   7  27        0.03        3.24     23.12 o 
   3   7  27        9.05        7.02     19.90 o 
   4   7  27       11.19       18.55     20.70 o 
   5   7  27       22.44       20.88     23.27 o 
   6   7  27        1.04       -1.70     23.56 o 
  -5   8  27       49.71        3.47     10.71 o 
  -4   8  27        0.32        2.07     11.15 o 
  -3   8  27       20.19       -0.76     10.64 o 
  -2   8  27       12.26        6.63     13.22 o 
  -1   8  27       12.07       14.49     13.06 o 
   0   8  27        4.72       28.79     17.31 o 
   1   8  27       14.63       -2.97      9.21 o 
   2   8  27        7.18        3.90      8.97 o 
   3   8  27       13.66       -5.91     21.90 o 
   4   8  27       58.19       38.73     30.25 o 
   5   8  27        1.94       -3.17     21.41 o 
  -3   9  27       13.15       15.89     15.51 o 
  -2   9  27        9.77       20.70     14.10 o 
  -1   9  27       10.39        9.61     16.31 o 
   0   9  27        5.32      -12.91     12.91 o 
   1   9  27        0.31        4.99     23.01 o 
   2   9  27        0.15        6.28     19.78 o 
   3   9  27        4.55       12.45     25.07 o 
  -9   0  28       12.13       -0.52     26.27 o 
  -8   0  28        5.57        8.84     28.87 o 
  -7   0  28       25.45       33.03     45.78 o 
  -6   0  28      181.49      257.09     37.47 o 
  -5   0  28       69.60      139.44     47.35 o 
  -4   0  28      263.31      330.30     33.58 o 
  -3   0  28        2.16        8.19      4.98 o 
  -2   0  28       31.21       38.07     16.12 o 
  -1   0  28        0.17        6.03     14.68 o 
   0   0  28     2295.76     2612.14     59.97 o 
   1   0  28      957.32      962.84     30.43 o 
   2   0  28      549.48      575.98     53.66 o 
   3   0  28      629.99      679.99     29.66 o 
   4   0  28       50.97        1.57     29.49 o 
   5   0  28      180.60      215.92     12.37 o 
   6   0  28        6.37      -17.17     45.52 o 
   7   0  28        4.19       -8.06     45.78 o 
   8   0  28        0.44      -67.36     67.36 o 
  -9   1  28       12.76      -10.59     26.98 o 
  -8   1  28       52.99       31.96     27.57 o 
  -7   1  28        0.01       -6.02     28.44 o 
  -6   1  28       68.55      102.10     22.51 o 
  -5   1  28        7.15        7.71     19.02 o 
  -4   1  28       44.22       26.63     11.43 o 
  -3   1  28       12.21        5.43      6.38 o 
  -2   1  28       27.41       32.48      7.70 o 
  -1   1  28        0.65       -4.23      7.47 o 
   0   1  28        2.74       -0.42      7.87 o 
   1   1  28      317.05      389.29     25.28 o 
   2   1  28       48.04       41.83      8.54 o 
   3   1  28       21.27        8.16     11.86 o 
   4   1  28       23.83       23.44      7.37 o 
   5   1  28        0.01        7.29      7.51 o 
   6   1  28       18.50        4.46     22.77 o 
   7   1  28        6.89      -11.92     26.39 o 
   8   1  28        0.92      -40.70     86.74 o 
  -9   2  28       20.85        0.80     18.63 o 
  -8   2  28       42.94       28.31     24.19 o 
  -7   2  28       51.78       40.21     32.00 o 
  -6   2  28       78.28       59.68     55.67 o 
  -5   2  28        8.60        6.71     15.90 o 
  -4   2  28      632.35      633.23     43.34 o 
  -3   2  28      167.62      182.83      7.22 o 
  -2   2  28       39.01       47.21      8.61 o 
  -1   2  28        1.60        8.62      6.96 o 
   0   2  28      428.24      528.12     15.49 o 
   1   2  28       50.74       53.87     17.86 o 
   2   2  28        0.42       -4.78     10.76 o 
   3   2  28      121.22       92.20     13.07 o 
   4   2  28        0.06       -3.79      5.67 o 
   5   2  28       30.77       39.43     30.39 o 
   6   2  28       50.95       20.18     26.79 o 
   7   2  28       17.96       15.24     31.18 o 
   8   2  28       11.74       69.50     44.97 o 
  -9   3  28       66.19       57.02     54.63 o 
  -8   3  28       32.96       29.26     36.94 o 
  -7   3  28      150.01      239.25    140.24 o 
  -6   3  28       24.80       22.02     19.64 o 
  -5   3  28        0.78       -2.20      2.60 o 
  -4   3  28       36.22       25.81      5.26 o 
  -3   3  28       38.66       41.33      7.79 o 
  -2   3  28        7.74       12.96      7.49 o 
  -1   3  28       30.91       10.63      6.02 o 
   0   3  28        0.04       10.75      8.45 o 
   1   3  28       38.69       28.31      8.61 o 
   2   3  28      120.38      168.70     12.65 o 
   3   3  28       28.30       35.39     12.17 o 
   4   3  28      131.23       80.69     38.44 o 
   5   3  28       19.90       34.96     31.29 o 
   6   3  28        1.12       43.94     28.24 o 
   7   3  28       15.79      -31.24     31.24 o 
   8   3  28        0.74       34.95     38.14 o 
  -8   4  28        0.05        0.21     17.45 o 
  -7   4  28        3.87       -6.32     22.49 o 
  -6   4  28        0.28        0.47     15.35 o 
  -5   4  28        0.35        4.93      8.82 o 
  -4   4  28       19.52       13.73      5.41 o 
  -3   4  28        4.56        3.22      7.17 o 
  -2   4  28      294.92      318.56     14.41 o 
  -1   4  28       58.94       22.88     15.45 o 
   0   4  28        5.16       -1.94      8.38 o 
   1   4  28      188.94      189.15     27.45 o 
   2   4  28       17.15        9.31      9.74 o 
   3   4  28        7.99       -7.86     15.46 o 
   4   4  28        0.07      -11.80     18.18 o 
   5   4  28       52.67       36.04     26.28 o 
   6   4  28       44.69       53.56     23.93 o 
   7   4  28        7.56       28.40     25.67 o 
   8   4  28        6.22       15.36     24.60 o 
  -8   5  28        3.34       -2.08     15.62 o 
  -7   5  28        6.61       -3.15     16.58 o 
  -6   5  28        0.38        2.41     14.96 o 
  -5   5  28        2.87       -2.93      6.20 o 
  -4   5  28        3.35        0.92      5.41 o 
  -3   5  28       14.19       13.34      7.96 o 
  -2   5  28      124.52      143.47     23.79 o 
  -1   5  28        0.01        6.12      9.52 o 
   0   5  28       83.06       53.96     19.76 o 
   1   5  28       11.45       20.32     22.64 o 
   2   5  28       27.02       26.18     19.21 o 
   3   5  28      163.79      146.25     53.71 o 
   4   5  28       21.56       21.91     19.40 o 
   5   5  28      123.15       84.97     46.68 o 
   6   5  28        0.18      -22.33     22.33 o 
   7   5  28       21.85       58.13     34.43 o 
  -7   6  28        8.62       15.87     20.94 o 
  -6   6  28       11.64       10.96     15.62 o 
  -5   6  28       28.82        0.45      7.12 o 
  -4   6  28        0.18       -1.62      7.04 o 
  -3   6  28       24.64       11.60      9.21 o 
  -2   6  28        3.17        2.70      7.59 o 
  -1   6  28        0.72       -0.39      8.96 o 
   0   6  28       11.90       13.01     10.49 o 
   1   6  28       78.79      109.65     27.79 o 
   2   6  28       11.58       11.44     15.52 o 
   3   6  28       10.28        5.95     16.02 o 
   4   6  28       44.73       13.78     21.12 o 
   5   6  28        1.64        2.30     19.15 o 
   6   6  28       13.95       -3.51     25.72 o 
  -6   7  28       14.71       19.10     21.46 o 
  -5   7  28       14.57        1.16     11.14 o 
  -4   7  28       57.56       -0.10      7.66 o 
  -3   7  28        1.96       -0.31      8.06 o 
  -2   7  28       57.62       46.80     11.83 o 
  -1   7  28       77.62       75.89     18.09 o 
   0   7  28        0.55        8.77     12.16 o 
   1   7  28       19.91        4.04     12.08 o 
   2   7  28        2.25        6.96     16.15 o 
   3   7  28        3.21        3.94     22.91 o 
   4   7  28        1.13        7.07     19.57 o 
   5   7  28        0.48      -23.95     27.40 o 
  -5   8  28        0.34        0.07     10.11 o 
  -4   8  28       39.18       -3.14     11.71 o 
  -3   8  28        1.39        2.43     11.29 o 
  -2   8  28        0.64       -1.87     11.52 o 
  -1   8  28       13.22        1.59     11.99 o 
   0   8  28       23.05       23.23     14.55 o 
   1   8  28       15.93       40.89     15.76 o 
   2   8  28        0.20        3.40     19.30 o 
   3   8  28        0.27        7.82     22.51 o 
   4   8  28       33.63       26.86     27.55 o 
  -2   9  28       11.74        6.65     13.33 o 
  -1   9  28       16.99       21.55     14.13 o 
   0   9  28        0.04       -2.06     11.46 o 
   1   9  28        2.11       -3.38     10.59 o 
   2   9  28       12.25       55.91     24.20 o 
  -9   1  29       12.72       22.88     30.33 o 
  -8   1  29       40.54       29.28     23.45 o 
  -7   1  29       27.33       54.11     27.30 o 
  -6   1  29        2.70       16.35     18.55 o 
  -5   1  29        5.65       -4.56     18.08 o 
  -4   1  29      271.53      336.35     25.20 o 
  -3   1  29      409.16      425.69     12.36 o 
  -2   1  29       73.88       86.92     10.94 o 
  -1   1  29      123.30      141.41     12.11 o 
   0   1  29      135.31      166.42     11.87 o 
   1   1  29        6.68        8.07      8.79 o 
   2   1  29      567.62      648.79     17.61 o 
   3   1  29       41.11       23.77     17.94 o 
   4   1  29       83.00       90.11     19.38 o 
   5   1  29      124.18      118.22     28.59 o 
   6   1  29        9.12       13.99     18.66 o 
   7   1  29       38.25       30.49     35.21 o 
   8   1  29        8.96      -46.33     46.33 o 
  -9   2  29        4.16        0.83     19.48 o 
  -8   2  29       27.69       47.41     37.59 o 
  -7   2  29        0.89       -2.77     21.46 o 
  -6   2  29        5.88        7.47     17.56 o 
  -5   2  29        0.13       -2.48     18.89 o 
  -4   2  29       10.98        6.34      3.45 o 
  -3   2  29        0.11       -1.83      5.23 o 
  -2   2  29      258.04      291.21     10.71 o 
  -1   2  29       45.23       52.62      8.36 o 
   0   2  29        1.25        1.36      6.56 o 
   1   2  29       12.97       -0.53      7.35 o 
   2   2  29        5.23        6.23     11.31 o 
   3   2  29       74.24       75.94     10.33 o 
   4   2  29       95.22       96.35     19.71 o 
   5   2  29        6.38        0.08     23.72 o 
   6   2  29        5.71       35.40     27.94 o 
   7   2  29        0.51       41.73     30.74 o 
   8   2  29        0.25       85.90     56.79 o 
  -8   3  29        0.05        7.85     21.06 o 
  -7   3  29       16.30       25.71     26.07 o 
  -6   3  29        4.43        6.36     17.37 o 
  -5   3  29       39.95       21.77     21.20 o 
  -4   3  29      113.66      124.49     16.19 o 
  -3   3  29      243.16      280.93     10.48 o 
  -2   3  29       51.34       79.47     14.19 o 
  -1   3  29       17.09       17.75      7.03 o 
   0   3  29       33.21       57.80     10.64 o 
   1   3  29       42.05       39.11      9.56 o 
   2   3  29       43.35       18.60      9.15 o 
   3   3  29       27.58       22.12      9.05 o 
   4   3  29        1.52       -0.17     18.11 o 
   5   3  29        3.71       26.04     25.53 o 
   6   3  29       19.75       34.73     28.71 o 
   7   3  29       10.53       38.80     36.19 o 
   8   3  29        9.04      -14.12     31.95 o 
  -8   4  29        0.67        8.78     21.72 o 
  -7   4  29        1.77        4.85     21.57 o 
  -6   4  29        7.19        8.03     21.25 o 
  -5   4  29      100.88       92.84     37.29 o 
  -4   4  29       62.70       57.64     12.53 o 
  -3   4  29        3.42       -0.09      6.05 o 
  -2   4  29      270.42      311.69     13.24 o 
  -1   4  29        3.95       -5.16      7.83 o 
   0   4  29       89.99       76.27     14.30 o 
   1   4  29       18.07       14.52      9.93 o 
   2   4  29       29.64       16.67     12.17 o 
   3   4  29        7.54       16.45     16.02 o 
   4   4  29       11.84       18.79     22.42 o 
   5   4  29        3.51        2.42     19.64 o 
   6   4  29       45.05       48.28     24.06 o 
   7   4  29        2.83       27.10     26.56 o 
  -7   5  29       13.22        9.18     16.59 o 
  -6   5  29       10.64        7.75     16.24 o 
  -5   5  29        1.24        4.61      6.23 o 
  -4   5  29      125.30      157.43     21.23 o 
  -3   5  29       17.29        9.66      8.81 o 
  -2   5  29       25.88       11.43     10.62 o 
  -1   5  29       31.53       21.07     10.80 o 
   0   5  29       18.77       18.18     11.82 o 
   1   5  29       10.37       29.46     20.82 o 
   2   5  29        2.18       11.93     15.10 o 
   3   5  29        2.61       -9.27     16.12 o 
   4   5  29      182.32       -2.74     24.10 o 
   5   5  29        8.19        9.35     22.09 o 
   6   5  29        1.39        6.77     26.49 o 
   7   5  29       20.37       36.56     26.88 o 
  -7   6  29       10.66       -0.11     16.63 o 
  -6   6  29       11.68       18.36     19.30 o 
  -5   6  29        3.25        0.53      7.33 o 
  -4   6  29       10.01       -2.29      8.68 o 
  -3   6  29        0.02       -0.16      7.47 o 
  -2   6  29       14.48       -0.98      6.91 o 
  -1   6  29        1.47        3.17      8.54 o 
   0   6  29        0.77        3.60     14.33 o 
   1   6  29      106.50      123.56     37.44 o 
   2   6  29        0.03        7.63     15.08 o 
   3   6  29        7.98       46.53     26.75 o 
   4   6  29       38.47       11.61     19.98 o 
   5   6  29       14.44       11.45     21.80 o 
   6   6  29       29.08       31.32     29.26 o 
  -6   7  29       16.53       30.72     31.86 o 
  -5   7  29        1.42       -1.67      9.48 o 
  -4   7  29       21.85        1.06      7.74 o 
  -3   7  29      133.27      194.71     49.71 o 
  -2   7  29        7.21       -2.75      9.18 o 
  -1   7  29       64.28       70.08     16.73 o 
   0   7  29      116.03      158.96     47.40 o 
   1   7  29       22.90        9.79     16.88 o 
   2   7  29        3.39      -15.34     18.79 o 
   3   7  29        1.34        3.92     27.74 o 
   4   7  29        7.20       15.39     21.54 o 
   5   7  29       35.56       22.14     27.01 o 
  -4   8  29       47.70        1.38      9.82 o 
  -3   8  29       11.21        3.01     10.06 o 
  -2   8  29        0.71        9.15     13.36 o 
  -1   8  29       30.21       13.29     12.41 o 
   0   8  29       15.11       15.58     11.94 o 
   1   8  29        8.06       18.22     16.91 o 
   2   8  29       22.71       43.04     21.23 o 
   3   8  29       14.01      -18.59     24.93 o 
  -1   9  29        8.10       -9.37     23.96 o 
   0   9  29       16.25       20.91     13.22 o 
  -9   0  30       11.66       -0.26     27.83 o 
  -8   0  30       64.75       97.55     38.76 o 
  -7   0  30      114.63      172.49     59.06 o 
  -6   0  30       99.84      125.14     33.82 o 
  -5   0  30      436.66      575.71     64.58 o 
  -4   0  30      190.91      229.78     33.57 o 
  -3   0  30     1600.06     1824.10     51.41 o 
  -2   0  30        9.42        3.15     10.56 o 
  -1   0  30        0.10        6.36     12.10 o 
   0   0  30       44.65       64.76     19.68 o 
   1   0  30      159.26      178.94     18.72 o 
   2   0  30       37.88       10.23     34.86 o 
   3   0  30        9.11       16.42     35.24 o 
   4   0  30       17.85        9.60     26.27 o 
   5   0  30        2.15        5.50     16.13 o 
   6   0  30        0.25       32.25     49.16 o 
   7   0  30       28.97      161.01     64.51 o 
   8   0  30       34.23       35.64     61.65 o 
  -9   1  30       26.31       22.44     30.83 o 
  -8   1  30       46.91       22.33     30.04 o 
  -7   1  30       79.09       61.18     49.04 o 
  -6   1  30       41.22       55.67     33.30 o 
  -5   1  30        2.75       11.21     19.72 o 
  -4   1  30        3.97       -5.21     14.89 o 
  -3   1  30      230.55      273.06     15.22 o 
  -2   1  30      155.14      213.13     10.39 o 
  -1   1  30      460.63      480.85     34.63 o 
   0   1  30      172.19      205.03     16.44 o 
   1   1  30      273.69      282.69     16.71 o 
   2   1  30        0.60        3.87      7.66 o 
   3   1  30       83.19       96.31     17.74 o 
   4   1  30        0.02       -6.34      6.36 o 
   5   1  30        8.94       -7.80     13.21 o 
   6   1  30        4.17       13.72     25.61 o 
   7   1  30        0.01       65.59     42.02 o 
   8   1  30        3.65        8.58     54.10 o 
  -8   2  30       56.51       65.53     71.01 o 
  -7   2  30        0.05       -2.01     21.23 o 
  -6   2  30       30.53       35.77     37.33 o 
  -5   2  30       11.08       -2.43     15.72 o 
  -4   2  30      347.25      404.38     23.43 o 
  -3   2  30       11.88       18.32      5.92 o 
  -2   2  30      444.21      543.56     13.27 o 
  -1   2  30        2.00        4.65      7.16 o 
   0   2  30       74.68       81.37      9.79 o 
   1   2  30       53.17       38.50     19.89 o 
   2   2  30        5.10        9.88     12.57 o 
   3   2  30       33.90        7.18      9.99 o 
   4   2  30       82.95       82.98     17.01 o 
   5   2  30        7.84       18.47     32.43 o 
   6   2  30        4.41       39.86     28.27 o 
   7   2  30       11.71       -4.40     33.64 o 
   8   2  30        4.85       13.50     38.68 o 
  -8   3  30        2.02      -12.32     22.48 o 
  -7   3  30        0.03       -0.64     21.62 o 
  -6   3  30       23.33        9.31     18.48 o 
  -5   3  30        5.50        3.75     16.27 o 
  -4   3  30       84.17      113.05     16.83 o 
  -3   3  30       30.21       33.50      7.51 o 
  -2   3  30      216.44      256.84     11.22 o 
  -1   3  30       11.40        5.50      9.48 o 
   0   3  30      106.40      112.54     11.66 o 
   1   3  30      141.28      163.38     12.25 o 
   2   3  30       81.98      118.22     16.87 o 
   3   3  30      112.44      126.12     12.70 o 
   4   3  30       18.83       25.94     30.83 o 
   5   3  30      115.45       69.62     33.08 o 
   6   3  30       38.95       29.35     55.78 o 
   7   3  30       22.92       -7.39     29.25 o 
  -8   4  30       28.69       25.75     32.25 o 
  -7   4  30        5.89        2.99     22.35 o 
  -6   4  30       12.32        1.53     17.01 o 
  -5   4  30        2.96        1.95     16.28 o 
  -4   4  30       79.14       68.80      9.75 o 
  -3   4  30        4.03       -0.14      6.64 o 
  -2   4  30        0.35        0.97      7.84 o 
  -1   4  30        1.93       -2.83      7.66 o 
   0   4  30        5.24        4.79      9.08 o 
   1   4  30       75.48       63.76     25.60 o 
   2   4  30      141.12      186.82     27.63 o 
   3   4  30       30.56       28.24     18.62 o 
   4   4  30       35.53       26.51     18.65 o 
   5   4  30       27.94       44.04     25.28 o 
   6   4  30        9.06       27.41     29.58 o 
   7   4  30       27.35       64.10     27.43 o 
  -7   5  30        8.12        3.63     23.39 o 
  -6   5  30        0.01       -3.19     15.98 o 
  -5   5  30        0.95        7.20     13.90 o 
  -4   5  30       12.02        8.67      6.99 o 
  -3   5  30       29.39       12.62      8.56 o 
  -2   5  30       18.02        6.09      8.64 o 
  -1   5  30       64.86       50.13     12.01 o 
   0   5  30       70.47       25.27     16.60 o 
   1   5  30       22.25       10.75     17.86 o 
   2   5  30        1.79      -10.40     15.05 o 
   3   5  30        9.91       32.75     25.12 o 
   4   5  30       32.57       -1.71     16.46 o 
   5   5  30        0.76       15.00     27.42 o 
   6   5  30        0.14       12.92     26.45 o 
  -6   6  30       10.52        1.77     15.44 o 
  -5   6  30       33.60       39.14     19.41 o 
  -4   6  30        1.16       -2.28      7.34 o 
  -3   6  30       29.93       19.59     10.54 o 
  -2   6  30       28.69        5.04      8.46 o 
  -1   6  30        8.21        9.64     12.21 o 
   0   6  30       10.47       -4.00     13.92 o 
   1   6  30       70.65       66.36     37.47 o 
   2   6  30        3.67       19.30     17.76 o 
   3   6  30       13.81       44.89     23.58 o 
   4   6  30       52.41       30.59     32.64 o 
   5   6  30       11.14       11.48     25.32 o 
  -5   7  30       29.81       -3.64     24.45 o 
  -4   7  30        3.30       -0.33      7.23 o 
  -3   7  30        0.02       -3.86      9.18 o 
  -2   7  30        3.32        6.11     10.77 o 
  -1   7  30       20.00       28.92     12.79 o 
   0   7  30        0.06       -8.33     16.21 o 
   1   7  30       23.34       41.84     35.73 o 
   2   7  30        0.01       24.36     21.36 o 
   3   7  30        0.04        5.91     21.26 o 
   4   7  30        0.31       -1.09     21.91 o 
  -3   8  30        2.60       -3.98      9.68 o 
  -2   8  30        0.38        0.21     10.95 o 
  -1   8  30        1.51       -0.36      9.97 o 
   0   8  30       10.60        5.16     12.28 o 
   1   8  30       17.32       51.66     22.18 o 
   2   8  30        7.87       16.67     19.85 o 
   3   8  30       24.91       36.30     38.29 o 
  -8   1  31        1.52        5.42     20.29 o 
  -7   1  31        0.09       -3.58     22.06 o 
  -6   1  31        1.11       -1.51     16.09 o 
  -5   1  31        5.85       28.03     19.64 o 
  -4   1  31       59.62       60.13     19.13 o 
  -3   1  31       17.95       15.38      5.40 o 
  -2   1  31        9.67        4.60      6.25 o 
  -1   1  31        2.21        9.23     10.82 o 
   0   1  31       54.87       77.77     10.76 o 
   1   1  31       10.04       16.75      8.49 o 
   2   1  31       53.73       41.29     11.01 o 
   3   1  31       38.69       19.54     17.22 o 
   4   1  31       45.68       14.66     10.50 o 
   5   1  31        0.76       13.21     20.82 o 
   6   1  31        0.49       38.29     28.67 o 
   7   1  31        4.89       41.29     41.28 o 
  -8   2  31       12.29        5.34     24.83 o 
  -7   2  31        3.24       -6.70     23.51 o 
  -6   2  31       39.59       39.53     36.42 o 
  -5   2  31       11.49       17.39     18.56 o 
  -4   2  31       11.46        4.19      9.20 o 
  -3   2  31       52.97       48.36     13.09 o 
  -2   2  31       13.12       17.04      7.57 o 
  -1   2  31       12.78       11.99      8.52 o 
   0   2  31       57.13       59.94      9.63 o 
   1   2  31      226.95      257.03     35.27 o 
   2   2  31       32.72        9.17     13.04 o 
   3   2  31        0.09       10.47     11.19 o 
   4   2  31       23.88       19.93     21.89 o 
   5   2  31       54.13       61.82     28.41 o 
   6   2  31       34.75       20.05     27.87 o 
   7   2  31       26.06       63.72     52.76 o 
  -8   3  31        4.38       18.01     24.02 o 
  -7   3  31       56.10       49.08     44.35 o 
  -6   3  31        6.12       15.90     22.96 o 
  -5   3  31       36.99       24.62     23.54 o 
  -4   3  31       68.38       76.44     15.16 o 
  -3   3  31       93.40      109.45      9.19 o 
  -2   3  31      145.14      164.15     12.13 o 
  -1   3  31      199.74      254.59     12.35 o 
   0   3  31       68.08       77.07     11.33 o 
   1   3  31        9.29        1.75      8.03 o 
   2   3  31        3.74        7.22      9.24 o 
   3   3  31       90.81      120.57     23.97 o 
   4   3  31       79.99       47.94     34.47 o 
   5   3  31       22.39       17.24     25.26 o 
   6   3  31        0.22      -11.02     30.73 o 
   7   3  31        0.20       -9.62     30.28 o 
  -7   4  31        0.61        9.88     33.42 o 
  -6   4  31       25.44       42.92     37.98 o 
  -5   4  31        0.60       10.33     18.30 o 
  -4   4  31        7.85       -7.16      7.16 o 
  -3   4  31        7.92       10.81      7.62 o 
  -2   4  31       36.95       36.70     13.53 o 
  -1   4  31        2.66        5.06      8.35 o 
   0   4  31       38.01       21.56     10.74 o 
   1   4  31        0.28       -3.99      8.95 o 
   2   4  31       16.06       16.62     16.59 o 
   3   4  31        2.15        9.62     15.86 o 
   4   4  31       22.86       26.14     18.96 o 
   5   4  31        0.65      -19.06     21.99 o 
   6   4  31       97.14      103.88     43.37 o 
  -7   5  31        0.94        7.80     25.72 o 
  -6   5  31       38.99       55.20     50.85 o 
  -5   5  31        3.28       25.57     23.65 o 
  -4   5  31       10.63       15.74     13.93 o 
  -3   5  31       46.36       19.04     12.20 o 
  -2   5  31        4.30        5.87     10.25 o 
  -1   5  31       43.10       32.43     10.49 o 
   0   5  31       71.44       34.76     22.70 o 
   1   5  31       40.66       17.65     21.33 o 
   2   5  31       67.64       75.98     43.03 o 
   3   5  31        8.60       33.76     18.26 o 
   4   5  31       34.40       11.08     18.44 o 
   5   5  31        6.23       15.86     25.38 o 
   6   5  31        4.39       13.22     26.87 o 
  -6   6  31        1.89       13.87     17.19 o 
  -5   6  31      118.62      246.16     35.80 o 
  -4   6  31        0.22        3.61     11.21 o 
  -3   6  31       13.58       -0.35      8.27 o 
  -2   6  31        3.57       -4.77     11.24 o 
  -1   6  31        4.48        9.91     13.21 o 
   0   6  31        0.08       -6.81     14.37 o 
   1   6  31        7.47       27.96     21.14 o 
   2   6  31        0.03       14.29     16.56 o 
   3   6  31       66.49       84.10     32.91 o 
   4   6  31        6.31       13.97     22.93 o 
   5   6  31       19.26       10.18     23.60 o 
  -4   7  31       68.47       -8.54     14.78 o 
  -3   7  31        0.27       -1.30      8.90 o 
  -2   7  31       45.71        9.56     11.92 o 
  -1   7  31       42.33       37.53     12.83 o 
   0   7  31        4.13       12.51     17.83 o 
   1   7  31       23.04       66.45     24.18 o 
   2   7  31       37.08       35.05     19.78 o 
   3   7  31       40.87       50.95     47.52 o 
   4   7  31       13.55       11.80     21.75 o 
  -2   8  31        0.84       -0.62     10.93 o 
  -1   8  31       28.48       44.30     14.99 o 
   0   8  31        9.99       17.98     14.95 o 
   1   8  31        0.57        2.22     18.34 o 
  -8   0  32      141.43      207.10     46.57 o 
  -7   0  32        5.06       28.35     32.77 o 
  -6   0  32       15.75       11.18     26.79 o 
  -5   0  32       84.34       95.21     31.74 o 
  -4   0  32       99.91      154.01     32.26 o 
  -3   0  32       95.27      127.28     10.29 o 
  -2   0  32      273.98      334.04     38.00 o 
  -1   0  32       76.06       74.91     17.95 o 
   0   0  32      350.74      465.82     24.86 o 
   1   0  32        8.96        0.05     11.66 o 
   2   0  32      181.97       56.43     93.94 o 
   3   0  32      140.28      149.90     16.14 o 
   4   0  32        4.84        2.95      8.05 o 
   5   0  32       42.77       38.76     46.04 o 
   6   0  32       10.61       16.39     48.38 o 
  -8   1  32        4.58       19.18     23.99 o 
  -7   1  32        2.90       13.13     21.04 o 
  -6   1  32       13.51       32.78     20.87 o 
  -5   1  32       12.90       15.42     18.48 o 
  -4   1  32       68.38      119.22     25.93 o 
  -3   1  32       14.83        7.89      5.76 o 
  -2   1  32       22.13       16.57      6.94 o 
  -1   1  32        1.34       -2.43      7.44 o 
   0   1  32       36.92       46.12     14.41 o 
   1   1  32       80.07       88.26     13.47 o 
   2   1  32       87.57      100.31     15.65 o 
   3   1  32       11.60        4.01      6.02 o 
   4   1  32        4.92        5.85      7.25 o 
   5   1  32       16.60       -6.09      8.37 o 
   6   1  32       11.23      -11.21     33.01 o 
   7   1  32        0.10       53.32     61.38 o 
  -8   2  32        2.62       -5.66     22.06 o 
  -7   2  32       40.75       29.95     28.28 o 
  -6   2  32        0.33       -5.80     20.48 o 
  -5   2  32        5.04       -6.07     17.38 o 
  -4   2  32        1.60        1.56     14.71 o 
  -3   2  32       37.46       32.07      6.09 o 
  -2   2  32       60.70       49.48     10.06 o 
  -1   2  32       17.88       14.15      8.40 o 
   0   2  32       81.43       73.42     11.05 o 
   1   2  32        1.65        9.55      7.39 o 
   2   2  32        0.75       10.80     11.04 o 
   3   2  32        0.06       -3.32     12.13 o 
   4   2  32        0.74       20.48     28.95 o 
   5   2  32       17.83       74.43     36.04 o 
   6   2  32       32.45       55.39     47.46 o 
   7   2  32        3.96       -9.66     35.98 o 
  -7   3  32       45.84       33.72     30.69 o 
  -6   3  32       27.84       31.86     30.04 o 
  -5   3  32       10.26        5.82     17.56 o 
  -4   3  32       18.29       40.55     22.88 o 
  -3   3  32        9.37       18.52      7.06 o 
  -2   3  32      203.63      265.09     11.24 o 
  -1   3  32       17.37       18.63      8.48 o 
   0   3  32      255.49      320.32     19.32 o 
   1   3  32       20.75       24.85      9.82 o 
   2   3  32       19.27       24.45     17.06 o 
   3   3  32       18.08        7.89      9.53 o 
   4   3  32        4.31        3.32     15.96 o 
   5   3  32        5.33        4.50     22.04 o 
   6   3  32        0.19       12.68     31.08 o 
  -7   4  32       25.07       33.17     38.85 o 
  -6   4  32       13.05       13.40     20.58 o 
  -5   4  32       35.75       65.32     49.68 o 
  -4   4  32        4.73        4.43     24.45 o 
  -3   4  32        0.89        5.69      6.70 o 
  -2   4  32        2.89        5.61      8.26 o 
  -1   4  32        8.31        6.14      8.59 o 
   0   4  32       13.29        8.34      9.33 o 
   1   4  32       20.17        6.07     10.55 o 
   2   4  32        2.39        4.19      8.52 o 
   3   4  32       18.71       21.15     21.85 o 
   4   4  32      102.48      167.40     59.78 o 
   5   4  32        0.00      -13.05     46.89 o 
   6   4  32        0.01       17.90     26.62 o 
  -6   5  32        3.09      -15.56     22.23 o 
  -5   5  32       38.98       73.31     26.40 o 
  -4   5  32       70.39       84.57     37.78 o 
  -3   5  32       16.01       -2.80      7.50 o 
  -2   5  32        9.03        6.66      9.97 o 
  -1   5  32       27.11       -1.56      8.05 o 
   0   5  32       15.71       11.98     11.45 o 
   1   5  32       15.24        4.22     14.91 o 
   2   5  32      118.98      169.83     46.11 o 
   3   5  32        0.58       -5.90     18.77 o 
   4   5  32        0.60       34.31     21.62 o 
   5   5  32        0.18       -9.32     23.04 o 
  -5   6  32        0.12       13.55     16.29 o 
  -4   6  32        4.22       -1.01     10.33 o 
  -3   6  32        6.90       -4.32      9.57 o 
  -2   6  32        0.19        2.28     10.87 o 
  -1   6  32       30.78        5.33     12.19 o 
   0   6  32        7.71        6.92     14.20 o 
   1   6  32        4.68       23.41     35.93 o 
   2   6  32        0.02      -13.50     16.97 o 
   3   6  32       22.18       31.26     23.62 o 
   4   6  32        2.79       35.50     22.22 o 
  -4   7  32       16.38        5.19     11.12 o 
  -3   7  32       12.32        5.51      9.51 o 
  -2   7  32       50.31       23.39     19.97 o 
  -1   7  32        3.02        4.45     14.37 o 
   0   7  32        3.33       32.79     30.97 o 
   1   7  32       13.21       11.79     16.68 o 
   2   7  32        0.69      -22.96     29.64 o 
   3   7  32       11.22       19.25     28.01 o 
  -7   1  33        0.00        4.80     20.23 o 
  -6   1  33       12.65       48.86     22.61 o 
  -5   1  33       30.17       42.36     20.59 o 
  -4   1  33       14.35       20.68     21.46 o 
  -3   1  33       29.44       28.40      6.71 o 
  -2   1  33      160.61      191.24     24.80 o 
  -1   1  33       51.67       54.52      9.81 o 
   0   1  33      129.01      143.44     17.64 o 
   1   1  33       30.30       15.14      9.64 o 
   2   1  33       23.56        0.02     11.26 o 
   3   1  33       62.89       15.85     16.31 o 
   4   1  33       43.78      133.19     32.14 o 
   5   1  33       25.38        1.91     16.09 o 
  -7   2  33        0.40       -1.20     19.27 o 
  -6   2  33       44.07        3.88     20.64 o 
  -5   2  33       89.00       64.23     58.53 o 
  -4   2  33       20.11        3.87     19.41 o 
  -3   2  33      139.56      153.59     20.39 o 
  -2   2  33       19.34       19.08      7.48 o 
  -1   2  33       13.99       19.92     10.20 o 
   0   2  33       92.74       90.23     11.82 o 
   1   2  33        0.63       -2.15     10.16 o 
   2   2  33       21.83       11.26      8.57 o 
   3   2  33       10.48        6.73     14.72 o 
   4   2  33        8.28       58.88     26.06 o 
   5   2  33       58.81      107.10     52.87 o 
   6   2  33       35.66       27.87     42.22 o 
  -7   3  33        6.65       -4.35     25.05 o 
  -6   3  33        9.97       13.80     20.78 o 
  -5   3  33       27.91        5.88     18.12 o 
  -4   3  33        0.90       -9.01     20.79 o 
  -3   3  33       80.79       60.45      7.51 o 
  -2   3  33        7.14        6.25      8.01 o 
  -1   3  33        6.89        1.12      7.22 o 
   0   3  33      173.09      204.27     24.90 o 
   1   3  33        2.29       -7.61     10.28 o 
   2   3  33       22.99       18.70     10.25 o 
   3   3  33        4.15        9.22      8.54 o 
   4   3  33        3.73      -11.83     24.10 o 
   5   3  33        1.00       17.98     36.50 o 
   6   3  33       36.54       40.61     26.16 o 
  -6   4  33        1.89        2.24     18.48 o 
  -5   4  33        0.27       -2.75     19.42 o 
  -4   4  33       32.14       34.50     20.59 o 
  -3   4  33       17.43       13.12      6.91 o 
  -2   4  33        1.46       -5.02      7.10 o 
  -1   4  33        4.23        8.72     10.20 o 
   0   4  33       15.93        4.55     10.43 o 
   1   4  33       42.72       39.49     12.57 o 
   2   4  33        0.06       -4.68      8.74 o 
   3   4  33        2.49       36.22     19.33 o 
   4   4  33       23.89       45.41     29.28 o 
   5   4  33        5.48        6.82     19.21 o 
  -6   5  33        8.77        9.06     33.91 o 
  -5   5  33       38.03       83.59     25.19 o 
  -4   5  33      185.69      272.88     28.82 o 
  -3   5  33        0.76        4.12      8.09 o 
  -2   5  33       54.27       17.85     12.90 o 
  -1   5  33       62.40        6.36      8.59 o 
   0   5  33       21.07        8.20      8.58 o 
   1   5  33        0.02       -0.53     11.21 o 
   2   5  33        1.79       21.54     16.49 o 
   3   5  33       13.70       33.49     24.58 o 
   4   5  33        5.36       -0.98     17.14 o 
   5   5  33       26.96        2.49     19.67 o 
  -4   6  33        6.42       17.47     20.35 o 
  -3   6  33        5.53       14.43     11.70 o 
  -2   6  33       24.55        5.46     12.73 o 
  -1   6  33       21.88       -4.03     11.30 o 
   0   6  33       15.39       36.18     17.50 o 
   1   6  33        4.15      -10.09     15.64 o 
   2   6  33       11.72       51.77     21.28 o 
   3   6  33       13.84       37.08     41.37 o 
   4   6  33        3.18       33.27     22.61 o 
  -3   7  33       25.52        0.69     15.75 o 
  -2   7  33       10.81       -1.73      8.66 o 
  -1   7  33        7.36       -0.98     13.41 o 
   0   7  33        0.93      -18.16     18.16 o 
   1   7  33        0.41        5.09     16.86 o 
   2   7  33       24.71       15.73     19.33 o 
  -7   0  34        0.30       30.95     34.59 o 
  -6   0  34       31.90       59.57     32.51 o 
  -5   0  34       13.90       12.75     26.01 o 
  -4   0  34        3.17       33.03     41.10 o 
  -3   0  34       14.03       13.99      6.70 o 
  -2   0  34       45.49       39.26     10.37 o 
  -1   0  34       30.48       48.07     19.44 o 
   0   0  34       25.36       20.50     15.20 o 
   1   0  34        0.09       -2.08     13.32 o 
   2   0  34       45.31       15.22     37.07 o 
   3   0  34        2.27        5.54     12.48 o 
   4   0  34        1.41       -2.05     12.35 o 
   5   0  34       36.95      151.91     92.86 o 
  -7   1  34       21.10       31.87     31.47 o 
  -6   1  34        0.02       -1.87     31.47 o 
  -5   1  34        1.69       -7.44     18.11 o 
  -4   1  34        0.93       -9.99     20.71 o 
  -3   1  34       52.11       64.21     10.13 o 
  -2   1  34       44.55       44.02     13.25 o 
  -1   1  34       57.67       55.06     10.60 o 
   0   1  34       26.41       17.73     16.78 o 
   1   1  34       38.63       31.10     13.96 o 
   2   1  34        9.61       -0.08      7.48 o 
   3   1  34       49.24       37.63     22.59 o 
   4   1  34        6.69       -2.96     13.84 o 
   5   1  34       28.36      155.81     59.83 o 
   6   1  34       23.14       35.63     55.92 o 
  -7   2  34        4.64       -9.66     22.30 o 
  -6   2  34        0.15        1.59     18.20 o 
  -5   2  34       59.40       62.80     59.44 o 
  -4   2  34       23.34       62.29     25.32 o 
  -3   2  34        2.89       -2.63     17.05 o 
  -2   2  34       25.07       28.60      9.63 o 
  -1   2  34       26.36       19.45      8.07 o 
   0   2  34        6.41        2.86      7.89 o 
   1   2  34        1.89       -0.63      7.55 o 
   2   2  34        5.05        1.06      8.00 o 
   3   2  34        0.02        5.39      8.08 o 
   4   2  34       12.85      -15.89     17.28 o 
   5   2  34       47.33       24.66     25.15 o 
   6   2  34        6.52       39.30     35.50 o 
  -6   3  34        6.32       12.38     21.52 o 
  -5   3  34        0.01       15.87     19.68 o 
  -4   3  34      142.29      199.79     25.57 o 
  -3   3  34        0.01       -0.96      7.35 o 
  -2   3  34       37.90       40.13     11.95 o 
  -1   3  34       29.59       31.02     10.23 o 
   0   3  34        0.17        2.38      7.60 o 
   1   3  34        0.02        1.65     11.05 o 
   2   3  34       59.95       23.97     15.84 o 
   3   3  34        0.15       29.14     23.50 o 
   4   3  34       14.50      -31.20     41.48 o 
   5   3  34       23.59       52.47     34.35 o 
  -6   4  34       44.08       47.09     55.28 o 
  -5   4  34       86.18      120.99     31.55 o 
  -4   4  34       30.61       35.20     20.96 o 
  -3   4  34       46.82       28.76     16.11 o 
  -2   4  34        6.61       -1.20      6.54 o 
  -1   4  34       11.55        3.80      7.87 o 
   0   4  34        1.20        0.14      9.67 o 
   1   4  34        6.86        5.97     11.00 o 
   2   4  34        2.54       -0.14      8.81 o 
   3   4  34       75.81      139.54     41.97 o 
   4   4  34        3.44       -4.83     17.50 o 
   5   4  34       81.73       78.77     29.81 o 
  -5   5  34       18.19       15.32     22.37 o 
  -4   5  34        7.25        6.25     22.24 o 
  -3   5  34        8.63        4.40      9.19 o 
  -2   5  34       46.59       26.13     14.71 o 
  -1   5  34        3.15        0.60      6.57 o 
   0   5  34        1.11        5.04      7.88 o 
   1   5  34      109.20       63.48     32.89 o 
   2   5  34        0.43       34.78     19.11 o 
   3   5  34       48.07        9.58     23.18 o 
   4   5  34        2.99        6.10     17.80 o 
  -4   6  34        0.12       16.07     21.07 o 
  -3   6  34        3.32        3.46     12.62 o 
  -2   6  34        0.00       -2.12     11.03 o 
  -1   6  34        1.59        8.64     13.31 o 
   0   6  34       11.17      -15.77     18.58 o 
   1   6  34        0.54       -2.31     14.68 o 
   2   6  34       36.55       24.10     19.83 o 
   3   6  34        0.34       -0.31     20.95 o 
  -1   7  34        8.73        8.85     13.73 o 
   0   7  34        3.14       46.72     19.56 o 
  -6   1  35        1.89       41.85     27.93 o 
  -5   1  35        0.03        1.46     18.21 o 
  -4   1  35        8.57        2.60     16.09 o 
  -3   1  35        2.71       11.73     19.13 o 
  -2   1  35        5.58       12.86      7.36 o 
  -1   1  35        1.52       -7.59      8.24 o 
   0   1  35      127.33      198.85     14.90 o 
   1   1  35        9.87        4.44      8.79 o 
   2   1  35      111.35      163.74     13.50 o 
   3   1  35       59.05       23.35     22.49 o 
   4   1  35       12.23        7.05     32.31 o 
   5   1  35       13.19       15.35     33.47 o 
  -6   2  35        0.30      -23.08     23.08 o 
  -5   2  35       23.00       24.01     23.80 o 
  -4   2  35       45.37       87.65     22.44 o 
  -3   2  35       16.84       17.80     17.16 o 
  -2   2  35        1.86       15.87      8.99 o 
  -1   2  35       43.88       28.55      9.53 o 
   0   2  35       50.42       44.33     11.17 o 
   1   2  35       65.26       34.22     11.32 o 
   2   2  35        2.39       -3.86      9.05 o 
   3   2  35       59.52       57.00     28.45 o 
   4   2  35        0.11        9.76     25.68 o 
   5   2  35        0.00       69.55     31.71 o 
  -6   3  35        7.48      -13.33     21.69 o 
  -5   3  35       31.18       52.61     27.61 o 
  -4   3  35       94.66      145.05     25.39 o 
  -3   3  35        1.48       12.59     17.16 o 
  -2   3  35       15.83       21.95     10.04 o 
  -1   3  35       54.86       52.86     13.82 o 
   0   3  35       27.98       30.13     12.06 o 
   1   3  35       48.48       44.52     13.83 o 
   2   3  35       20.48       15.34     12.20 o 
   3   3  35        3.84       -2.93     16.41 o 
   4   3  35        4.63        2.40     16.15 o 
   5   3  35        4.22       37.14     26.50 o 
  -5   4  35        0.42      -22.05     22.05 o 
  -4   4  35        0.01       -2.52     17.38 o 
  -3   4  35       32.02       58.72     21.11 o 
  -2   4  35       15.55        6.24      8.23 o 
  -1   4  35       15.17       20.85     10.04 o 
   0   4  35        0.48       -7.05     10.61 o 
   1   4  35        0.26       -0.44     10.44 o 
   2   4  35        3.20       22.88     17.05 o 
   3   4  35        0.27       11.12     21.19 o 
   4   4  35        1.14        6.59     31.01 o 
  -4   5  35       32.71       78.07     28.13 o 
  -3   5  35       99.58      130.77     30.67 o 
  -2   5  35      192.17      249.27     39.42 o 
  -1   5  35        0.14       -1.33      7.26 o 
   0   5  35       19.92        8.39      7.72 o 
   1   5  35       19.63       24.05     25.60 o 
   2   5  35        1.11        6.39     15.84 o 
   3   5  35        4.81       21.78     33.26 o 
  -2   6  35        0.24        6.07     11.86 o 
  -1   6  35        4.71       -8.41     11.13 o 
   0   6  35        0.08       12.44     15.58 o 
   1   6  35        0.15       -3.21     30.91 o 
   2   6  35        2.66        7.57     23.73 o 
  -6   0  36       22.98       58.00     55.92 o 
  -5   0  36       95.97      124.61     37.46 o 
  -4   0  36        0.62        2.86     22.63 o 
  -3   0  36      111.86      160.26     48.91 o 
  -2   0  36       71.25       98.54     10.73 o 
  -1   0  36        0.60       21.75     18.21 o 
   0   0  36       20.66       -0.85     14.81 o 
   1   0  36       17.89        7.84     13.75 o 
   2   0  36        0.95       -6.09     18.47 o 
   3   0  36       46.79       42.96     69.45 o 
   4   0  36       77.58      155.30     57.23 o 
   5   0  36       19.51       66.85     55.92 o 
  -6   1  36        3.70      -12.11     26.63 o 
  -5   1  36        6.09       26.48     21.98 o 
  -4   1  36        5.83       11.77     18.30 o 
  -3   1  36       20.89       36.65     22.27 o 
  -2   1  36        4.92        8.22      7.24 o 
  -1   1  36        2.54       17.50     11.69 o 
   0   1  36        0.22      -10.27     11.09 o 
   1   1  36        3.23        0.11      8.10 o 
   2   1  36        7.00       12.78     10.73 o 
   3   1  36       39.36       12.33     13.74 o 
   4   1  36        1.85       11.74     12.74 o 
   5   1  36        3.89      -31.06     36.60 o 
  -6   2  36       18.54        9.20     26.19 o 
  -5   2  36       18.70       11.47     20.60 o 
  -4   2  36        0.08       -1.67     16.55 o 
  -3   2  36       33.08       71.34     24.34 o 
  -2   2  36       23.36       17.51      8.31 o 
  -1   2  36        6.31       -2.59      9.30 o 
   0   2  36       15.36       10.24      7.83 o 
   1   2  36        0.21        7.95      7.25 o 
   2   2  36        2.31        1.59      8.13 o 
   3   2  36        7.16        2.06     10.79 o 
   4   2  36        6.83        6.82     15.69 o 
   5   2  36        0.78       14.01     30.77 o 
  -5   3  36        5.61       14.95     21.14 o 
  -4   3  36       22.90       51.85     21.78 o 
  -3   3  36       14.54       19.31     21.90 o 
  -2   3  36       60.50       41.35     13.53 o 
  -1   3  36        1.03       12.05      8.95 o 
   0   3  36        0.74       -4.40      9.40 o 
   1   3  36       75.45       84.76     24.26 o 
   2   3  36        4.17       -5.99      9.42 o 
   3   3  36       12.20       37.47     23.88 o 
   4   3  36        6.53       22.16     26.84 o 
  -4   4  36        6.33       22.94     21.03 o 
  -3   4  36        1.25      -19.22     19.51 o 
  -2   4  36        5.61       -3.54      8.37 o 
  -1   4  36        1.89       -6.87      9.55 o 
   0   4  36       33.09       17.70     11.65 o 
   1   4  36        1.14       -5.66     11.58 o 
   2   4  36       32.94       56.96     20.46 o 
   3   4  36        8.70       30.03     20.45 o 
  -3   5  36        0.02       -0.76     18.48 o 
  -2   5  36       15.03       13.64     10.65 o 
  -1   5  36       19.03       15.83     10.00 o 
   0   5  36       23.51       23.16     17.79 o 
   1   5  36        0.71       24.08     16.29 o 
   2   5  36       13.88       42.81     19.09 o 
  -5   1  37        0.03       -4.41     19.21 o 
  -4   1  37       22.45       56.51     22.35 o 
  -3   1  37       18.30       55.78     23.51 o 
  -2   1  37       22.06       13.72     19.34 o 
  -1   1  37       98.76      161.94     13.46 o 
   0   1  37        0.00        0.16      6.81 o 
   1   1  37        4.86       -0.67     11.93 o 
   2   1  37       65.87       26.06     18.81 o 
   3   1  37       44.68       66.89     47.81 o 
   4   1  37       39.14       70.36     36.42 o 
  -5   2  37        6.19      -18.60     43.05 o 
  -4   2  37       23.48       39.09     21.60 o 
  -3   2  37       59.24      112.51     23.16 o 
  -2   2  37       59.35       48.63     26.49 o 
  -1   2  37        0.41        4.82      8.62 o 
   0   2  37        2.29       -7.25      8.10 o 
   1   2  37        8.20       11.26      8.19 o 
   2   2  37        0.01        0.30      8.27 o 
   3   2  37       20.82       19.99     14.14 o 
   4   2  37       13.36        9.55     14.75 o 
  -4   3  37       18.41       50.15     22.61 o 
  -3   3  37       59.77       87.55     23.16 o 
  -2   3  37       61.11       63.66     18.62 o 
  -1   3  37        2.90        0.09      8.30 o 
   0   3  37        0.11        6.77      9.67 o 
   1   3  37       48.84       32.57     14.89 o 
   2   3  37       17.91       44.20     16.26 o 
   3   3  37        2.31       -1.03     11.78 o 
  -3   4  37        0.27       16.68     23.80 o 
  -2   4  37        0.86       -7.81     14.32 o 
  -1   4  37        6.75        7.78      9.40 o 
   0   4  37        0.63       -3.13      8.04 o 
   1   4  37        0.27        6.03     12.29 o 
   2   4  37        1.12       22.96     18.13 o 
  -2   5  37        1.81       15.44     13.18 o 
  -1   5  37       14.85       24.70     11.75 o 
   0   5  37       36.23       19.97     13.96 o 
   1   5  37       50.29      103.17     22.94 o 
  -5   0  38       14.05       13.01     30.17 o 
  -4   0  38       10.41       13.01     26.53 o 
  -3   0  38       62.66      116.54     32.52 o 
  -2   0  38       14.75       39.28     39.80 o 
  -1   0  38       43.56       30.01     16.18 o 
   0   0  38       26.42       44.60     17.83 o 
   1   0  38       28.11       -0.84     12.01 o 
   2   0  38       13.23        3.10      9.38 o 
   3   0  38        0.01        0.52     16.91 o 
  -4   1  38       11.56       31.02     21.15 o 
  -3   1  38        4.18        9.65     17.65 o 
  -2   1  38       31.17       48.11     19.40 o 
  -1   1  38        3.16        5.83      9.14 o 
   0   1  38       29.48       26.48     10.51 o 
   1   1  38       35.63       60.70     20.66 o 
   2   1  38       11.02       -2.06      8.67 o 
   3   1  38        1.70      -10.22     15.35 o 
  -4   2  38        0.01      -15.64     20.32 o 
  -3   2  38        4.43       -1.75     16.09 o 
  -2   2  38       15.46        7.50     19.14 o 
  -1   2  38        0.11       18.07     10.11 o 
   0   2  38        6.06        0.22      7.01 o 
   1   2  38        0.06        4.97      8.27 o 
   2   2  38        2.96       12.65      8.86 o 
   3   2  38        0.99        7.37     10.39 o 
  -3   3  38       19.97        9.00     18.65 o 
  -2   3  38      106.42      182.24     69.20 o 
  -1   3  38        0.01        9.97      8.40 o 
   0   3  38      120.36       45.01     29.65 o 
   1   3  38        7.61        4.65      9.17 o 
   2   3  38        0.03       16.85     15.39 o 
  -2   4  38        0.40       -2.92     19.95 o 
  -1   4  38        5.89        0.62      8.91 o 
   0   4  38        2.23       -4.23      8.08 o 
   1   4  38        0.34       16.70     11.61 o 
  -3   1  39       15.37       32.48     20.94 o 
  -2   1  39        3.39       39.59     22.80 o 
  -1   1  39       13.30        8.81      8.46 o 
   0   1  39        1.41       -2.72      9.30 o 
   1   1  39       66.82       74.60     29.68 o 
   2   1  39        0.01       21.86     13.89 o 
  -3   2  39        6.70       18.78     19.90 o 
  -2   2  39        7.29       -4.38     16.26 o 
  -1   2  39        8.36        6.21     10.08 o 
   0   2  39       17.22       17.45      9.80 o 
   1   2  39       22.01       21.72      9.44 o 
   2   2  39        0.25        0.02     14.83 o 
  -2   3  39        2.03        4.07     16.42 o 
  -1   3  39       12.40       19.37      9.31 o 
   0   3  39        0.29        1.63      7.68 o 
   1   3  39       12.51        8.64     14.79 o 
  -2   0  40       10.83       27.57     26.79 o 
  -1   0  40       12.76       15.35     22.89 o 
   0   0  40       30.03      104.70     31.16 o 
   1   0  40        1.17       -6.92     20.06 o 
  -2   1  40        4.30       30.16     19.10 o 
  -1   1  40        1.17       18.45     19.85 o 
   0   1  40       13.85       14.51     10.16 o 
   1   1  40        0.81       10.11      9.70 o 
  -1   2  40        0.92       35.37     42.40 o 
                                                 
